# Supplementary material for: Ice thickness and volume changes across the Southern Alps, New Zealand, from the little ice age to present
Source: Sci Rep. 2020 Aug 7;10:13392. doi: 10.1038/s41598-020-70276-8 (PMC7415160; doi:10.1038/s41598-020-70276-8)
Supplement: Supplementary file 2 — Dataset S1. [file 41598_2020_70276_MOESM2_ESM.zip]

Archive with 33 entries (32 files):
- 41598_2020_70276_MOESM2_ESM/
- 41598_2020_70276_MOESM2_ESM/Glaciers_2019.cpg
- 41598_2020_70276_MOESM2_ESM/Glaciers_2019.dbf
- 41598_2020_70276_MOESM2_ESM/Glaciers_2019.prj
- 41598_2020_70276_MOESM2_ESM/Glaciers_2019.sbn
- 41598_2020_70276_MOESM2_ESM/Glaciers_2019.sbx
- 41598_2020_70276_MOESM2_ESM/Glaciers_2019.shp
- 41598_2020_70276_MOESM2_ESM/Glaciers_2019.shp.xml
- 41598_2020_70276_MOESM2_ESM/Glaciers_2019.shx
- 41598_2020_70276_MOESM2_ESM/Glaciers_LIA.cpg
- 41598_2020_70276_MOESM2_ESM/Glaciers_LIA.dbf
- 41598_2020_70276_MOESM2_ESM/Glaciers_LIA.prj
- 41598_2020_70276_MOESM2_ESM/Glaciers_LIA.sbn
- 41598_2020_70276_MOESM2_ESM/Glaciers_LIA.sbx
- 41598_2020_70276_MOESM2_ESM/Glaciers_LIA.shp
- 41598_2020_70276_MOESM2_ESM/Glaciers_LIA.shp.xml
- 41598_2020_70276_MOESM2_ESM/Glaciers_LIA.shx
- 41598_2020_70276_MOESM2_ESM/Glaciers_LIAablations.cpg
- 41598_2020_70276_MOESM2_ESM/Glaciers_LIAablations.dbf
- 41598_2020_70276_MOESM2_ESM/Glaciers_LIAablations.prj
- 41598_2020_70276_MOESM2_ESM/Glaciers_LIAablations.sbn
- 41598_2020_70276_MOESM2_ESM/Glaciers_LIAablations.sbx
- 41598_2020_70276_MOESM2_ESM/Glaciers_LIAablations.shp
- 41598_2020_70276_MOESM2_ESM/Glaciers_LIAablations.shp.xml
- 41598_2020_70276_MOESM2_ESM/Glaciers_LIAablations.shx
- 41598_2020_70276_MOESM2_ESM/Glaciers_RGI.cpg
- 41598_2020_70276_MOESM2_ESM/Glaciers_RGI.dbf
- 41598_2020_70276_MOESM2_ESM/Glaciers_RGI.prj
- 41598_2020_70276_MOESM2_ESM/Glaciers_RGI.sbn
- 41598_2020_70276_MOESM2_ESM/Glaciers_RGI.sbx
- 41598_2020_70276_MOESM2_ESM/Glaciers_RGI.shp
- 41598_2020_70276_MOESM2_ESM/Glaciers_RGI.shp.xml
- 41598_2020_70276_MOESM2_ESM/Glaciers_RGI.shx
