# Supplementary material for: Ice thickness and volume changes across the Southern Alps, New Zealand, from the little ice age to present
Source: Sci Rep. 2020 Aug 7;10:13392. doi: 10.1038/s41598-020-70276-8 (PMC7415160; doi:10.1038/s41598-020-70276-8)
Supplement: Supplementary file 2 — Dataset S1. [file 41598_2020_70276_MOESM2_ESM.zip › 41598_2020_70276_MOESM2_ESM/Glaciers_2019.shp.xml]

<?xml version="1.0"?>
<!-- <!DOCTYPE metadata SYSTEM "http://www.esri.com/metadata/esriprof80.dtd"> -->
<metadata xml:lang="en"><Esri><CreaDate>20200108</CreaDate><CreaTime>15461500</CreaTime><ArcGISFormat>1.0</ArcGISFormat><SyncOnce>FALSE</SyncOnce><DataProperties><lineage><Process ToolSource="c:\program files (x86)\arcgis\desktop10.6\ArcToolbox\Toolboxes\Conversion Tools.tbx\RasterToPolygon" Date="20191030" Time="165207">RasterToPolygon Reclass.tif G:\PhD\New_Zealand\DATA\Classification\SouthIsland\Rast_to_poly.shp NO_SIMPLIFY Value SINGLE_OUTER_PART #</Process><Process ToolSource="c:\arcgis1041\desktop10.4\ArcToolbox\Toolboxes\Data Management Tools.tbx\Project" Date="20191104" Time="105245">Project E:\DEMs\NZ\NZ_contemp_glac\Rast_to_poly.shp E:\DEMs\NZ\contemp_ice.gdb\glacs_2019 PROJCS['NZGD_2000_New_Zealand_Transverse_Mercator',GEOGCS['GCS_NZGD_2000',DATUM['D_NZGD_2000',SPHEROID['GRS_1980',6378137.0,298.257222101]],PRIMEM['Greenwich',0.0],UNIT['Degree',0.0174532925199433]],PROJECTION['Transverse_Mercator'],PARAMETER['False_Easting',1600000.0],PARAMETER['False_Northing',10000000.0],PARAMETER['Central_Meridian',173.0],PARAMETER['Scale_Factor',0.9996],PARAMETER['Latitude_Of_Origin',0.0],UNIT['Meter',1.0]] NZGD_2000_To_WGS_1984_1 GEOGCS['GCS_WGS_1984',DATUM['D_WGS_1984',SPHEROID['WGS_1984',6378137.0,298.257223563]],PRIMEM['Greenwich',0.0],UNIT['Degree',0.0174532925199433]] NO_PRESERVE_SHAPE # NO_VERTICAL</Process><Process ToolSource="c:\arcgis1041\desktop10.4\ArcToolbox\Toolboxes\Data Management Tools.tbx\Merge" Date="20191106" Time="132144">Merge extra;glacs_2019_edited E:\DEMs\NZ\contemp_ice.gdb\glacs_2019_edited3 "OBJECTID "OBJECTID" true true false 10 Long 0 10 ,First,#,extra,OBJECTID,-1,-1;Id "Id" true true false 10 Long 0 10 ,First,#,extra,Id,-1,-1,glacs_2019_edited,Id,-1,-1;gridcode "gridcode" true true false 10 Long 0 10 ,First,#,extra,gridcode,-1,-1,glacs_2019_edited,gridcode,-1,-1;Area_Km2 "Area_Km2" true true false 13 Float 0 0 ,First,#,extra,Area_Km2,-1,-1,glacs_2019_edited,Area_Km2,-1,-1;Shape_Leng "Shape_Leng" true true false 19 Double 0 0 ,First,#,extra,Shape_Leng,-1,-1;Shape_Area "Shape_Area" true true false 19 Double 0 0 ,First,#,extra,Shape_Area,-1,-1,glacs_2019_edited,Shape_Area,-1,-1;Shape_Length "Shape_Length" false true true 8 Double 0 0 ,First,#,glacs_2019_edited,Shape_Length,-1,-1"</Process></lineage><itemProps><itemLocation><linkage Sync="TRUE">file://\\GEO1-234\E$\DEMs\NZ\contemp_ice.gdb</linkage><protocol Sync="TRUE">Local Area Network</protocol></itemLocation><itemName Sync="TRUE">glacs_2019_edited3</itemName><imsContentType Sync="TRUE">002</imsContentType></itemProps><coordRef><type Sync="TRUE">Projected</type><geogcsn Sync="TRUE">GCS_NZGD_2000</geogcsn><csUnits Sync="TRUE">Linear Unit: Meter (1.000000)</csUnits><projcsn Sync="TRUE">NZGD_2000_New_Zealand_Transverse_Mercator</projcsn><peXml Sync="TRUE">&lt;ProjectedCoordinateSystem xsi:type='typens:ProjectedCoordinateSystem' xmlns:xsi='http://www.w3.org/2001/XMLSchema-instance' xmlns:xs='http://www.w3.org/2001/XMLSchema' xmlns:typens='http://www.esri.com/schemas/ArcGIS/10.4'&gt;&lt;WKT&gt;PROJCS[&amp;quot;NZGD_2000_New_Zealand_Transverse_Mercator&amp;quot;,GEOGCS[&amp;quot;GCS_NZGD_2000&amp;quot;,DATUM[&amp;quot;D_NZGD_2000&amp;quot;,SPHEROID[&amp;quot;GRS_1980&amp;quot;,6378137.0,298.257222101]],PRIMEM[&amp;quot;Greenwich&amp;quot;,0.0],UNIT[&amp;quot;Degree&amp;quot;,0.0174532925199433]],PROJECTION[&amp;quot;Transverse_Mercator&amp;quot;],PARAMETER[&amp;quot;False_Easting&amp;quot;,1600000.0],PARAMETER[&amp;quot;False_Northing&amp;quot;,10000000.0],PARAMETER[&amp;quot;Central_Meridian&amp;quot;,173.0],PARAMETER[&amp;quot;Scale_Factor&amp;quot;,0.9996],PARAMETER[&amp;quot;Latitude_Of_Origin&amp;quot;,0.0],UNIT[&amp;quot;Meter&amp;quot;,1.0],AUTHORITY[&amp;quot;EPSG&amp;quot;,2193]]&lt;/WKT&gt;&lt;XOrigin&gt;-4020900&lt;/XOrigin&gt;&lt;YOrigin&gt;1900&lt;/YOrigin&gt;&lt;XYScale&gt;10000&lt;/XYScale&gt;&lt;ZOrigin&gt;-100000&lt;/ZOrigin&gt;&lt;ZScale&gt;10000&lt;/ZScale&gt;&lt;MOrigin&gt;-100000&lt;/MOrigin&gt;&lt;MScale&gt;10000&lt;/MScale&gt;&lt;XYTolerance&gt;0.001&lt;/XYTolerance&gt;&lt;ZTolerance&gt;0.001&lt;/ZTolerance&gt;&lt;MTolerance&gt;0.001&lt;/MTolerance&gt;&lt;HighPrecision&gt;true&lt;/HighPrecision&gt;&lt;WKID&gt;2193&lt;/WKID&gt;&lt;LatestWKID&gt;2193&lt;/LatestWKID&gt;&lt;/ProjectedCoordinateSystem&gt;</peXml></coordRef></DataProperties><SyncDate>20191106</SyncDate><SyncTime>13214000</SyncTime><ModDate>20191106</ModDate><ModTime>13214000</ModTime></Esri><dataIdInfo><envirDesc Sync="TRUE"> Version 6.2 (Build 9200) ; Esri ArcGIS 10.4.1.5686</envirDesc><dataLang><languageCode value="eng" Sync="TRUE"></languageCode><countryCode value="GBR" Sync="TRUE"></countryCode></dataLang><idCitation><resTitle Sync="TRUE">glacs_2019_edited3</resTitle><presForm><PresFormCd value="005" Sync="TRUE"></PresFormCd></presForm></idCitation><spatRpType><SpatRepTypCd value="001" Sync="TRUE"></SpatRepTypCd></spatRpType></dataIdInfo><mdLang><languageCode value="eng" Sync="TRUE"></languageCode><countryCode value="GBR" Sync="TRUE"></countryCode></mdLang><GEMINI_Metadata><IdentificationInfo><spatialRepresentationType codeList="001"></spatialRepresentationType></IdentificationInfo><dateStamp>20191106</dateStamp><metadataStandardName>UK GEMINI Standard</metadataStandardName><metadataStandardVersion>1.0</metadataStandardVersion></GEMINI_Metadata><distInfo><distFormat><formatName Sync="TRUE">File Geodatabase Feature Class</formatName></distFormat></distInfo><mdHrLv><ScopeCd value="005" Sync="TRUE"></ScopeCd></mdHrLv><mdHrLvName Sync="TRUE">dataset</mdHrLvName><refSysInfo><RefSystem><refSysID><identCode code="2193" Sync="TRUE"></identCode><idCodeSpace Sync="TRUE">EPSG</idCodeSpace><idVersion Sync="TRUE">7.9.4(9.0.0)</idVersion></refSysID></RefSystem></refSysInfo><spatRepInfo><VectSpatRep><geometObjs Name="glacs_2019_edited3"><geoObjTyp><GeoObjTypCd value="002" Sync="TRUE"></GeoObjTypCd></geoObjTyp><geoObjCnt Sync="TRUE">0</geoObjCnt></geometObjs><topLvl><TopoLevCd value="001" Sync="TRUE"></TopoLevCd></topLvl></VectSpatRep></spatRepInfo><spdoinfo><ptvctinf><esriterm Name="glacs_2019_edited3"><efeatyp Sync="TRUE">Simple</efeatyp><efeageom code="4" Sync="TRUE"></efeageom><esritopo Sync="TRUE">FALSE</esritopo><efeacnt Sync="TRUE">0</efeacnt><spindex Sync="TRUE">TRUE</spindex><linrefer Sync="TRUE">TRUE</linrefer></esriterm></ptvctinf></spdoinfo><eainfo><detailed Name="glacs_2019_edited3"><enttyp><enttypl Sync="TRUE">glacs_2019_edited3</enttypl><enttypt Sync="TRUE">Feature Class</enttypt><enttypc Sync="TRUE">0</enttypc></enttyp><attr><attrlabl Sync="TRUE">OBJECTID_1</attrlabl><attalias Sync="TRUE">OBJECTID_1</attalias><attrtype Sync="TRUE">OID</attrtype><attwidth Sync="TRUE">4</attwidth><atprecis Sync="TRUE">0</atprecis><attscale Sync="TRUE">0</attscale><attrdef Sync="TRUE">Internal feature number.</attrdef><attrdefs Sync="TRUE">Esri</attrdefs><attrdomv><udom Sync="TRUE">Sequential unique whole numbers that are automatically generated.</udom></attrdomv></attr><attr><attrlabl Sync="TRUE">Shape</attrlabl><attalias Sync="TRUE">Shape</attalias><attrtype Sync="TRUE">Geometry</attrtype><attwidth Sync="TRUE">0</attwidth><atprecis Sync="TRUE">0</atprecis><attscale Sync="TRUE">0</attscale><attrdef Sync="TRUE">Feature geometry.</attrdef><attrdefs Sync="TRUE">Esri</attrdefs><attrdomv><udom Sync="TRUE">Coordinates defining the features.</udom></attrdomv></attr><attr><attrlabl Sync="TRUE">OBJECTID</attrlabl><attalias Sync="TRUE">OBJECTID</attalias><attrtype Sync="TRUE">Integer</attrtype><attwidth Sync="TRUE">4</attwidth><atprecis Sync="TRUE">0</atprecis><attscale Sync="TRUE">0</attscale></attr><attr><attrlabl Sync="TRUE">Id</attrlabl><attalias Sync="TRUE">Id</attalias><attrtype Sync="TRUE">Integer</attrtype><attwidth Sync="TRUE">4</attwidth><atprecis Sync="TRUE">0</atprecis><attscale Sync="TRUE">0</attscale></attr><attr><attrlabl Sync="TRUE">gridcode</attrlabl><attalias Sync="TRUE">gridcode</attalias><attrtype Sync="TRUE">Integer</attrtype><attwidth Sync="TRUE">4</attwidth><atprecis Sync="TRUE">0</atprecis><attscale Sync="TRUE">0</attscale></attr><attr><attrlabl Sync="TRUE">Area_Km2</attrlabl><attalias Sync="TRUE">Area_Km2</attalias><attrtype Sync="TRUE">Single</attrtype><attwidth Sync="TRUE">4</attwidth><atprecis Sync="TRUE">0</atprecis><attscale Sync="TRUE">0</attscale></attr><attr><attrlabl Sync="TRUE">Shape_Leng</attrlabl><attalias Sync="TRUE">Shape_Leng</attalias><attrtype Sync="TRUE">Double</attrtype><attwidth Sync="TRUE">8</attwidth><atprecis Sync="TRUE">0</atprecis><attscale Sync="TRUE">0</attscale></attr><attr><attrlabl Sync="TRUE">Shape_Length</attrlabl><attalias Sync="TRUE">Shape_Length</attalias><attrtype Sync="TRUE">Double</attrtype><attwidth Sync="TRUE">8</attwidth><atprecis Sync="TRUE">0</atprecis><attscale Sync="TRUE">0</attscale><attrdef Sync="TRUE">Length of feature in internal units.</attrdef><attrdefs Sync="TRUE">Esri</attrdefs><attrdomv><udom Sync="TRUE">Positive real numbers that are automatically generated.</udom></attrdomv></attr><attr><attrlabl Sync="TRUE">Shape_Area</attrlabl><attalias Sync="TRUE">Shape_Area</attalias><attrtype Sync="TRUE">Double</attrtype><attwidth Sync="TRUE">8</attwidth><atprecis Sync="TRUE">0</atprecis><attscale Sync="TRUE">0</attscale><attrdef Sync="TRUE">Area of feature in internal units squared.</attrdef><attrdefs Sync="TRUE">Esri</attrdefs><attrdomv><udom Sync="TRUE">Positive real numbers that are automatically generated.</udom></attrdomv></attr></detailed></eainfo><mdDateSt Sync="TRUE">20191106</mdDateSt><gmd:GEMINI_Metadata xmlns:gmd="http://www.isotc211.org/2005/gmd" xmlns:xsi="http://www.w3.org/2001/XMLSchema-instance" xmlns:gco="http://www.isotc211.org/2005/gco" xmlns:srv="http://www.isotc211.org/2005/srv" xmlns:gts="http://www.isotc211.org/2005/gts" xmlns:gml="http://www.opengis.net/gml" xmlns:xlink="http://www.w3.org/1999/xlink" xmlns:msxsl="urn:schemas-microsoft-com:xslt">
		<gmd:hierarchyLevel>
			<gmd:MD_ScopeCode codeList="http://standards.iso.org/ittf/PubliclyAvailableStandards/ISO_19139_Schemas/resources/Codelist/gmxCodelists.xml#MD_ScopeCode" codeListValue="dataset">Dataset</gmd:MD_ScopeCode>
		</gmd:hierarchyLevel>
		<gmd:dateStamp>
			<gco:Date>2019-11-06</gco:Date>
		</gmd:dateStamp>
		<gmd:language>
			<gmd:LanguageCode codeList="http://www.loc.gov/standards/iso639-2/php/code_list.php" codeListValue="eng">English</gmd:LanguageCode>
		</gmd:language>
		<gmd:identificationInfo>
			<gmd:MD_DataIdentification>
				<gmd:spatialResolution>
					<gmd:MD_Resolution>
						<gmd:distance>
							<gco:Distance uom="Meters">0.0001</gco:Distance>
						</gmd:distance>
					</gmd:MD_Resolution>
				</gmd:spatialResolution>
				<gmd:citation>
					<gmd:CI_Citation>
						<gmd:title>
							<gco:CharacterString>glacs_2019_edited3</gco:CharacterString>
						</gmd:title>
					</gmd:CI_Citation>
				</gmd:citation>
				<gmd:extent>
					<gmd:EX_Extent>
						<gmd:verticalElement>
							<gmd:EX_VerticalExtent>
								<gmd:minimumValue>
									<gco:Real>-100000.00</gco:Real>
								</gmd:minimumValue>
								<gmd:maximumValue>
									<gco:Real>900719825474.10</gco:Real>
								</gmd:maximumValue>
								<gmd:verticalCRS xlink:href=""/>
							</gmd:EX_VerticalExtent>
						</gmd:verticalElement>
					</gmd:EX_Extent>
				</gmd:extent>
			</gmd:MD_DataIdentification>
		</gmd:identificationInfo>
		<gmd:distributionInfo>
			<gmd:MD_Distribution>
				<gmd:transferOptions>
					<gmd:MD_DigitalTransferOptions>
						<gmd:onLine>
							<gmd:CI_OnlineResource>
								<gmd:linkage>
									<gmd:URL>\\GEO1-234\E$\DEMs\NZ\contemp_ice.gdb</gmd:URL>
								</gmd:linkage>
							</gmd:CI_OnlineResource>
						</gmd:onLine>
					</gmd:MD_DigitalTransferOptions>
				</gmd:transferOptions>
			</gmd:MD_Distribution>
		</gmd:distributionInfo>
		<gmd:referenceSystemInfo>
			<gmd:MD_ReferenceSystem>
				<gmd:referenceSystemIdentifier>
					<gmd:RS_Identifier>
						<gmd:code>
							<gco:CharacterString>NZGD_2000_New_Zealand_Transverse_Mercator</gco:CharacterString>
						</gmd:code>
					</gmd:RS_Identifier>
				</gmd:referenceSystemIdentifier>
			</gmd:MD_ReferenceSystem>
		</gmd:referenceSystemInfo>
	</gmd:GEMINI_Metadata></metadata>
