# Supplementary material for: Ice thickness and volume changes across the Southern Alps, New Zealand, from the little ice age to present
Source: Sci Rep. 2020 Aug 7;10:13392. doi: 10.1038/s41598-020-70276-8 (PMC7415160; doi:10.1038/s41598-020-70276-8)
Supplement: Supplementary file 2 — Dataset S1. [file 41598_2020_70276_MOESM2_ESM.zip › 41598_2020_70276_MOESM2_ESM/Glaciers_LIA.shp.xml]

<?xml version="1.0" encoding="UTF-8"?>
<metadata xml:lang="en"><Esri><CreaDate>20200622</CreaDate><CreaTime>11323000</CreaTime><ArcGISFormat>1.0</ArcGISFormat><ArcGISstyle>ISO 19139 Metadata Implementation Specification</ArcGISstyle><SyncOnce>FALSE</SyncOnce><DataProperties><itemProps><itemName Sync="TRUE">LIAoutlines</itemName><nativeExtBox><westBL Sync="TRUE">1089955.196900</westBL><eastBL Sync="TRUE">2091985.269400</eastBL><southBL Sync="TRUE">4747863.661600</southBL><northBL Sync="TRUE">6223138.311700</northBL><exTypeCode Sync="TRUE">1</exTypeCode></nativeExtBox><itemLocation><linkage Sync="TRUE">file://\\GEO1-234\E$\DEMs\NZ\LIA.gdb</linkage><protocol Sync="TRUE">Local Area Network</protocol></itemLocation><imsContentType Sync="TRUE">002</imsContentType><itemSize Sync="TRUE">0.000</itemSize></itemProps><coordRef><type Sync="TRUE">Projected</type><geogcsn Sync="TRUE">GCS_NZGD_2000</geogcsn><csUnits Sync="TRUE">Linear Unit: Meter (1.000000)</csUnits><projcsn Sync="TRUE">NZGD_2000_New_Zealand_Transverse_Mercator</projcsn><peXml Sync="TRUE">&lt;ProjectedCoordinateSystem xsi:type='typens:ProjectedCoordinateSystem' xmlns:xsi='http://www.w3.org/2001/XMLSchema-instance' xmlns:xs='http://www.w3.org/2001/XMLSchema' xmlns:typens='http://www.esri.com/schemas/ArcGIS/10.4'&gt;&lt;WKT&gt;PROJCS[&amp;quot;NZGD_2000_New_Zealand_Transverse_Mercator&amp;quot;,GEOGCS[&amp;quot;GCS_NZGD_2000&amp;quot;,DATUM[&amp;quot;D_NZGD_2000&amp;quot;,SPHEROID[&amp;quot;GRS_1980&amp;quot;,6378137.0,298.257222101]],PRIMEM[&amp;quot;Greenwich&amp;quot;,0.0],UNIT[&amp;quot;Degree&amp;quot;,0.0174532925199433]],PROJECTION[&amp;quot;Transverse_Mercator&amp;quot;],PARAMETER[&amp;quot;False_Easting&amp;quot;,1600000.0],PARAMETER[&amp;quot;False_Northing&amp;quot;,10000000.0],PARAMETER[&amp;quot;Central_Meridian&amp;quot;,173.0],PARAMETER[&amp;quot;Scale_Factor&amp;quot;,0.9996],PARAMETER[&amp;quot;Latitude_Of_Origin&amp;quot;,0.0],UNIT[&amp;quot;Meter&amp;quot;,1.0],AUTHORITY[&amp;quot;EPSG&amp;quot;,2193]]&lt;/WKT&gt;&lt;XOrigin&gt;-4020900&lt;/XOrigin&gt;&lt;YOrigin&gt;1900&lt;/YOrigin&gt;&lt;XYScale&gt;450445547.3910538&lt;/XYScale&gt;&lt;ZOrigin&gt;-100000&lt;/ZOrigin&gt;&lt;ZScale&gt;10000&lt;/ZScale&gt;&lt;MOrigin&gt;-100000&lt;/MOrigin&gt;&lt;MScale&gt;10000&lt;/MScale&gt;&lt;XYTolerance&gt;0.001&lt;/XYTolerance&gt;&lt;ZTolerance&gt;0.001&lt;/ZTolerance&gt;&lt;MTolerance&gt;0.001&lt;/MTolerance&gt;&lt;HighPrecision&gt;true&lt;/HighPrecision&gt;&lt;WKID&gt;2193&lt;/WKID&gt;&lt;LatestWKID&gt;2193&lt;/LatestWKID&gt;&lt;/ProjectedCoordinateSystem&gt;</peXml></coordRef><lineage><Process ToolSource="C:\Program Files (x86)\ArcGIS\Desktop10.0\ArcToolbox\Toolboxes\Data Management Tools.tbx\CalculateField" Date="20140429" Time="164954">CalculateField NZL_GNS_250K_geological_units CODE "Mi.sst3" VB #</Process><Process ToolSource="C:\Program Files (x86)\ArcGIS\Desktop10.0\ArcToolbox\Toolboxes\Data Management Tools.tbx\CalculateField" Date="20140429" Time="165009">CalculateField NZL_GNS_250K_geological_units MAIN_ROCK "sandstone" VB #</Process><Process ToolSource="C:\Program Files (x86)\ArcGIS\Desktop10.0\ArcToolbox\Toolboxes\Data Management Tools.tbx\CalculateField" Date="20140429" Time="165025">CalculateField NZL_GNS_250K_geological_units STRATLEX "Eight Mile Formation" VB #</Process><Process ToolSource="C:\Program Files (x86)\ArcGIS\Desktop10.0\ArcToolbox\Toolboxes\Data Management Tools.tbx\CalculateField" Date="20140429" Time="165040">CalculateField NZL_GNS_250K_geological_units GRP_EQIV "Blue Bottom Group" VB #</Process><Process ToolSource="C:\Program Files (x86)\ArcGIS\Desktop10.0\ArcToolbox\Toolboxes\Data Management Tools.tbx\CalculateField" Date="20140429" Time="165057">CalculateField NZL_GNS_250K_geological_units STRAT_AGE "Mi" VB #</Process><Process ToolSource="C:\Program Files (x86)\ArcGIS\Desktop10.0\ArcToolbox\Toolboxes\Data Management Tools.tbx\CalculateField" Date="20140429" Time="165111">CalculateField NZL_GNS_250K_geological_units ABS_MIN 5.3 VB #</Process><Process ToolSource="C:\Program Files (x86)\ArcGIS\Desktop10.0\ArcToolbox\Toolboxes\Data Management Tools.tbx\CalculateField" Date="20140429" Time="165120">CalculateField NZL_GNS_250K_geological_units ABS_MAX 23.8 VB #</Process><Process ToolSource="C:\Program Files (x86)\ArcGIS\Desktop10.0\ArcToolbox\Toolboxes\Data Management Tools.tbx\CalculateField" Date="20140429" Time="165135">CalculateField NZL_GNS_250K_geological_units CONFIDENCE "Based on stratigraphic age range" VB #</Process><Process ToolSource="C:\Program Files (x86)\ArcGIS\Desktop10.0\ArcToolbox\Toolboxes\Data Management Tools.tbx\CalculateField" Date="20140429" Time="165205">CalculateField NZL_GNS_250K_geological_units DESCR "Blue-grey, micaceous muddy fine sandstone." VB #</Process><Process ToolSource="C:\Program Files (x86)\ArcGIS\Desktop10.0\ArcToolbox\Toolboxes\Data Management Tools.tbx\CalculateField" Date="20140429" Time="165244">CalculateField NZL_GNS_250K_geological_units ROCK_GROUP "sandstone" VB #</Process><Process ToolSource="C:\Program Files (x86)\ArcGIS\Desktop10.0\ArcToolbox\Toolboxes\Data Management Tools.tbx\CalculateField" Date="20140429" Time="165300">CalculateField NZL_GNS_250K_geological_units ROCK_CLASS "clastic sediment" VB #</Process><Process ToolSource="C:\Program Files (x86)\ArcGIS\Desktop10.0\ArcToolbox\Toolboxes\Data Management Tools.tbx\CalculateField" Date="20140429" Time="165318">CalculateField NZL_GNS_250K_geological_units TEXT_CODE "Mbe" VB #</Process><Process ToolSource="C:\Program Files (x86)\ArcGIS\Desktop10.0\ArcToolbox\Toolboxes\Data Management Tools.tbx\CalculateField" Date="20140429" Time="165326">CalculateField NZL_GNS_250K_geological_units SIM_NAME "Neogene sedimentary rocks" VB #</Process><Process ToolSource="C:\Program Files (x86)\ArcGIS\Desktop10.0\ArcToolbox\Toolboxes\Data Management Tools.tbx\CalculateField" Date="20140429" Time="165341">CalculateField NZL_GNS_250K_geological_units KEY_NAME "Eight Mile Formation (Blue Bottom Group)" VB #</Process><Process ToolSource="C:\Program Files (x86)\ArcGIS\Desktop10.0\ArcToolbox\Toolboxes\Data Management Tools.tbx\CalculateField" Date="20140429" Time="165356">CalculateField NZL_GNS_250K_geological_units KEYGP_NAME "Blue Bottom Group" VB #</Process><Process ToolSource="C:\Program Files (x86)\ArcGIS\Desktop10.0\ArcToolbox\Toolboxes\Data Management Tools.tbx\CalculateField" Date="20140429" Time="165418">CalculateField NZL_GNS_250K_geological_units BASECOLOUR "0, 10, 50, 0" VB #</Process><Process ToolSource="C:\Program Files (x86)\ArcGIS\Desktop10.0\ArcToolbox\Toolboxes\Data Management Tools.tbx\CalculateField" Date="20140501" Time="161050">CalculateField NZL_GNS_250K_geological_units CODE "eK.gnt3" VB #</Process><Process ToolSource="c:\program files (x86)\arcgis\desktop10.0\ArcToolbox\Toolboxes\Data Management Tools.tbx\DeleteField" Date="20140505" Time="090234">DeleteField C:\Data\Data_CDS\vector\production\v1.2\seamless\Data\GNS_data\filegeodatabase\NZL_GNS_250K_geology.gdb\NZL_GNS_250K_geological_units Check</Process><Process ToolSource="c:\program files (x86)\arcgis\desktop10.0\ArcToolbox\Toolboxes\Data Management Tools.tbx\CopyFeatures" Date="20140528" Time="092456">CopyFeatures C:\Data\Data_CDS\vector\production\v1.2\GeologicalMapOfNewZealand250K\Data\GNS_data\filegeodatabase\NZL_GNS_250K_geology.gdb\NZL_GNS_250K_geological_units C:\Data\Data_CDS\vector\production\v1.2\GeologicalMapOfNewZealand250K\Data\GNS_data\shapefiles\NZL_GNS_250K_geological_units.shp # 0 0 0</Process><Process ToolSource="c:\arcgis1041\desktop10.4\ArcToolbox\Toolboxes\Editing Tools.tbx\Densify" Date="20191010" Time="131401">Densify LIAextents DISTANCE "20 Meters" "0.1 Meters" 10</Process><Process ToolSource="c:\arcgis1041\desktop10.4\ArcToolbox\Toolboxes\Editing Tools.tbx\Densify" Date="20191010" Time="131444">Densify LIAextents DISTANCE "100 Meters" "0.1 Meters" 10</Process><Process ToolSource="c:\arcgis1041\desktop10.4\ArcToolbox\Toolboxes\Editing Tools.tbx\Densify" Date="20191010" Time="131518">Densify LIAextents DISTANCE "100 Meters" "0.1 Meters" 10</Process><Process ToolSource="c:\arcgis1041\desktop10.4\ArcToolbox\Toolboxes\Cartography Tools.tbx\SimplifyPolygon" Date="20191010" Time="133008">SimplifyPolygon LIAextents E:\DEMs\NZ\NZshapefiles\LIAoutlines.shp POINT_REMOVE "10 Meters" "0 SquareMeters" NO_CHECK KEEP_COLLAPSED_POINTS</Process><Process ToolSource="c:\arcgis1041\desktop10.4\ArcToolbox\Toolboxes\Data Management Tools.tbx\Project" Date="20191014" Time="101950">Project LIAoutlines E:\DEMs\NZ\LIA.gdb\LIAoutlines PROJCS['NZGD_2000_New_Zealand_Transverse_Mercator',GEOGCS['GCS_NZGD_2000',DATUM['D_NZGD_2000',SPHEROID['GRS_1980',6378137.0,298.257222101]],PRIMEM['Greenwich',0.0],UNIT['Degree',0.0174532925199433]],PROJECTION['Transverse_Mercator'],PARAMETER['False_Easting',1600000.0],PARAMETER['False_Northing',10000000.0],PARAMETER['Central_Meridian',173.0],PARAMETER['Scale_Factor',0.9996],PARAMETER['Latitude_Of_Origin',0.0],UNIT['Meter',1.0]] # PROJCS['NZGD_2000_New_Zealand_Transverse_Mercator',GEOGCS['GCS_NZGD_2000',DATUM['D_NZGD_2000',SPHEROID['GRS_1980',6378137.0,298.257222101]],PRIMEM['Greenwich',0.0],UNIT['Degree',0.0174532925199433]],PROJECTION['Transverse_Mercator'],PARAMETER['False_Easting',1600000.0],PARAMETER['False_Northing',10000000.0],PARAMETER['Central_Meridian',173.0],PARAMETER['Scale_Factor',0.9996],PARAMETER['Latitude_Of_Origin',0.0],UNIT['Meter',1.0]] NO_PRESERVE_SHAPE # NO_VERTICAL</Process></lineage></DataProperties><SyncDate>20191010</SyncDate><SyncTime>13300600</SyncTime><ModDate>20191010</ModDate><ModTime>13300600</ModTime><ArcGISProfile>ISO19139</ArcGISProfile><scaleRange><minScale>500000</minScale><maxScale>50000</maxScale></scaleRange></Esri><eainfo><detailed Name="LIAoutlines"><enttyp><enttypl Sync="TRUE">LIAoutlines</enttypl><enttypt Sync="TRUE">Feature Class</enttypt><enttypc Sync="TRUE">0</enttypc></enttyp><attr><attrlabl Sync="TRUE">FID</attrlabl><attalias Sync="TRUE">FID</attalias><attrtype Sync="TRUE">OID</attrtype><attwidth Sync="TRUE">4</attwidth><atprecis Sync="TRUE">0</atprecis><attscale Sync="TRUE">0</attscale><attrdef Sync="TRUE">Internal feature number.</attrdef><attrdefs Sync="TRUE">ESRI</attrdefs><attrdomv><udom Sync="TRUE">Sequential unique whole numbers that are automatically generated.</udom></attrdomv></attr><attr><attrlabl Sync="TRUE">SHAPE</attrlabl><attalias Sync="TRUE">Shape</attalias><attrtype Sync="TRUE">Geometry</attrtype><attwidth Sync="TRUE">0</attwidth><atprecis Sync="TRUE">0</atprecis><attscale Sync="TRUE">0</attscale><attrdef Sync="TRUE">Feature geometry.</attrdef><attrdefs Sync="TRUE">ESRI</attrdefs><attrdomv><udom Sync="TRUE">Coordinates defining the features.</udom></attrdomv></attr><attr><attrlabl Sync="TRUE">SHAPE_Area</attrlabl><attalias Sync="TRUE">SHAPE_Area</attalias><attrtype Sync="TRUE">Double</attrtype><attwidth Sync="TRUE">19</attwidth><atprecis Sync="TRUE">0</atprecis><attscale Sync="TRUE">0</attscale><attrdef Sync="TRUE">Area of feature in internal units squared.</attrdef><attrdefs Sync="TRUE">ESRI</attrdefs><attrdomv><udom Sync="TRUE">Positive real numbers that are automatically generated.</udom></attrdomv></attr></detailed></eainfo><Binary><Thumbnail><Data EsriPropertyType="PictureX">/9j/4AAQSkZJRgABAQEAAQABAAD/2wBDAAgGBgcGBQgHBwcJCQgKDBQNDAsLDBkSEw8UHRofHh0a
HBwgJC4nICIsIxwcKDcpLDAxNDQ0Hyc5PTgyPC4zNDL/2wBDAQkJCQwLDBgNDRgyIRwhMjIyMjIy
MjIyMjIyMjIyMjIyMjIyMjIyMjIyMjIyMjIyMjIyMjIyMjIyMjIyMjIyMjL/wAARCACFAMgDASIA
AhEBAxEB/8QAHwAAAQUBAQEBAQEAAAAAAAAAAAECAwQFBgcICQoL/8QAtRAAAgEDAwIEAwUFBAQA
AAF9AQIDAAQRBRIhMUEGE1FhByJxFDKBkaEII0KxwRVS0fAkM2JyggkKFhcYGRolJicoKSo0NTY3
ODk6Q0RFRkdISUpTVFVWV1hZWmNkZWZnaGlqc3R1dnd4eXqDhIWGh4iJipKTlJWWl5iZmqKjpKWm
p6ipqrKztLW2t7i5usLDxMXGx8jJytLT1NXW19jZ2uHi4+Tl5ufo6erx8vP09fb3+Pn6/8QAHwEA
AwEBAQEBAQEBAQAAAAAAAAECAwQFBgcICQoL/8QAtREAAgECBAQDBAcFBAQAAQJ3AAECAxEEBSEx
BhJBUQdhcRMiMoEIFEKRobHBCSMzUvAVYnLRChYkNOEl8RcYGRomJygpKjU2Nzg5OkNERUZHSElK
U1RVVldYWVpjZGVmZ2hpanN0dXZ3eHl6goOEhYaHiImKkpOUlZaXmJmaoqOkpaanqKmqsrO0tba3
uLm6wsPExcbHyMnK0tPU1dbX2Nna4uPk5ebn6Onq8vP09fb3+Pn6/9oADAMBAAIRAxEAPwD3+iii
gAooooAKKKKACiiigAooooAKRmC4znk44BNLRQAUVzuvSNolyuuqzSRgeVNA8hwc4wygnAOQAcds
mrOk+J9L1hjHbz7Zh1jk+U9ccZ6/h7UAbNFFFABRRRQAUUUUAFFFFABRRRQAUUUUAFFFFABRRRQA
UUUUAFFFFABRRRQAUUUUAVNS0+DVdPms7gZjkXGe6nsR7ivGtQsrvQdXMLlkuIGDJIB17hh/n9a9
wrmPGuhpqWlNdqhNxaozDacbl6n646/mO9AG9ZXH2iximc4ZwN2RgBvQe2eB6+9Wa870vV7GXwl9
mmke4ubdfMWFiwKoHGAGAxkYGM+3au606+i1KzW6hyYnJ2MRjcM9aALVFFFABRRRQAUUUUAFFFFA
BRRRQAUUUUAFFFFABRRRQAUUUUAFFFFABRRRQAUjKGUqwBBGCD3paKAPFdUSXRvEV7BG5UKXiBPP
7tlwOv8AskV2/gPV7U6VDpryJHcIzbUPWQEkgg/mPy/HgNZvGvtXvJ2A+eZiOBkDOAOPbFQiYtEk
alYxES4bGGJz6gf/AKqQHuskqQo0krrHGoyzsQAB9ap6frem6pJJHZXaSun3lGQfqAeo9xxXlUuv
ahBbtaS3s06oylAzZXuc5HJ5wRzXW/Du3DQ6hftCFeWUICOmAMnB+poTuB29FFFMAooooAKKKKAC
iiigAooooAKKKKACiiigAooooAKKKKACiiigArhPGXibVtOv3sbVRbxFAVm25aTI52ntj+ld3UN3
aW99bPbXUSywuMMrUAeFXMQil2AgkD5trBgPxBINX5JEj23UlyZbiPYnkFSv3fXjpgDjrz7c63i7
wvHoc8M1izmCUMdrHJjK47+nIrnrcXN7NbWltHmUNiMIMEsT1J9en5VDVwOstPAl1caWL2WZFkaP
zFtQpbecZALbuCfXnGa9Ht4Y7e3SKKJIkUYCIPlH0qHTbP7BptvaeY0hiQKXY5LHufzq1VgFFFFA
BRRRQAUUUUAFFFFABRRRQAUUUUAFFFFABRRRQAUUUUAFUdYvGsNHurpGVWijLAsOAavV5n458ST3
F3Po8O1baJxvYZy5AHB9gf5UAN8J+Jzb6pP/AGjPEsUpeZ5pBlicDgH8Bgf/AFq2dI8aHUvFElsk
UrWc2BFkAeWAMliPc579MV5srqHQsvC/3Tgn8a7r4e211/aNzdRMPsezy5C3V2zkcZOCB1+v40gM
jxfrsesX7CJ90EBKQkDAI43Hr34/AV0vgPQVhtBqt1CPPk4g3Lyiev1Pr6V0d14e0u8vYbqezjaS
IkgbQAxOOWHfp3rTAAAAGAKYBRRRQAUUUUAFFFFABRRRQAUUUUAFFFFABRRRQAUUUUAFFFFABRRX
OeIvF9noe+3TM17tyI16Ie24/wBOtAF7XdetNDs3kmkQzlcxQ5+Zz249PevGZZZby7knky8srF29
yeade3txqN5JdXMhkmkOSf6D2q7ZaPPLGLiSNxGOQikbpBuwQO/+TxxUykluBDY2d1qF6lnZozuz
D7vQe5xwPrXtOn2EGmWMdpbJtjjHHue5rk/By3Gl3cmnyaTdxJcYl+0OuACFGQfQZzjknmu1poAo
oopgFFFFABRRRQAUUUUAFFFFABRRRQAUUUUAFFFFABRRRQAUUVzvjLW30XRv3DYubhvLjPdRjlvw
/rQBh+OvEzI40nT5vm/5eHjPIOeEz/P8vUVwLRy75A+7eOWB61GTuJZiSxJzmtG2tri5UTB3QDc2
9nxuIUnC++FI/IVMnbUCoIQoAYMrnnLcADkZ/PFer+D9Jgs9DtbkjzLmZfNaRuSu7sPTjrXBW+jS
3E9talJ3inlWNCVwYznLDJHICk56c9uDXrkMMdvBHDCgSONQqqOwFEXzagSUUUVQBRRRQAUUUUAF
FFFABRRRQAUUUUAFFFFABRRRQAUUUUAFFFFABXE+N/DWpaxe21zYqJgsfltGWC7eSc8nvnH4V21F
AHjF/wCFtW01Q9xasV8oys0fzCMDqGPTPSqA3RBXSTAVlbyjJ82QBz6dzjuMGvT9XbVrvxBbwadH
I1nGu28EqgRMGPI+YfMceme3vW5DpdjA8ciWkHmxqFWUxrvA+uM0mrgc34V8MLFHHqmpxbr1yJI1
JP7oduPX+VdfRRTAKKKKACiiigAooooAKKKKACiiigAooooAKKKKACiiigAooooAKKKKACiiigAo
oooAKKKKACiiigAooooAKKKKACiiigAooooAKKKKACiiigD/2Q==</Data></Thumbnail></Binary><mdFileID>D2F6B7A7-18D0-436E-9727-C91653EDD048</mdFileID><mdLang><languageCode value="eng"/><countryCode value="GBR" Sync="TRUE"></countryCode></mdLang><mdChar><CharSetCd value="004"/></mdChar><mdParentID>26306E9E-EC27-4909-AEDD-B3320FEC47E4</mdParentID><mdHrLv><ScopeCd value="005"/></mdHrLv><mdHrLvName Sync="TRUE">dataset</mdHrLvName><mdContact><rpOrgName>GNS Science</rpOrgName><rpPosName>Data Manager</rpPosName><rpCntInfo><cntPhone><voiceNum>+64 4 570 1444</voiceNum><faxNum>+64 4 570 4600</faxNum></cntPhone><cntAddress><delPoint>PO Box 30368</delPoint><city>Lower Hutt</city><postCode>5040</postCode><country>NZ</country><eMailAdd>spatialdata@gns.cri.nz</eMailAdd></cntAddress></rpCntInfo><role><RoleCd value="007"/></role></mdContact><mdDateSt Sync="TRUE">20191010</mdDateSt><mdStanName>ArcGIS Metadata</mdStanName><mdStanVer>1.0</mdStanVer><distInfo><distFormat><formatName Sync="TRUE">Shapefile</formatName><formatVer/></distFormat><distTranOps><transSize Sync="TRUE">0.000</transSize></distTranOps></distInfo><dataIdInfo><idCitation><resTitle Sync="TRUE">LIAoutlines</resTitle><resAltTitle>gns:NZL_GNS_250K_geological_units</resAltTitle><resAltTitle>Geological Map of New Zealand 1:250 000 Geological Units</resAltTitle><date><createDate>2013-02-06T00:00:00</createDate><pubDate>2013-02-06T00:00:00</pubDate><reviseDate>2014-05-31T00:00:00</reviseDate></date><otherCitDet>Heron, D.W. (custodian) 2014: Geological Map of New Zealand 1:250 000. GNS Science Geological Map 1. Lower Hutt, New Zealand. GNS Science.</otherCitDet><isbn>978-1-927278-49-9</isbn><issn>1177-3014</issn><presForm><PresFormCd value="005" Sync="TRUE"></PresFormCd></presForm></idCitation><idAbs>This dataset is the geological mapping units of New Zealand. The datsets used are a product of the QMAP Geological Map of New Zealand Project and were produced by GNS Science. They represent the most current mapping of the geology of New Zealand at a scale of 1:250 000. The datasets are stored in an ESRI vector geodatabase and exported to Geoserver.</idAbs><idPurp>Spatially represents the geology present at or near the surface at a regional scale.</idPurp><idCredit>GNS Science, Lower Hutt, New Zealand.</idCredit><idPoC><rpOrgName>GNS Science</rpOrgName><rpPosName>Data Manager</rpPosName><rpCntInfo><cntPhone><voiceNum>+64 4 570 1444</voiceNum><faxNum>+64 4 570 4600</faxNum></cntPhone><cntAddress><delPoint>PO Box 30368</delPoint><city>Lower Hutt</city><postCode>5040</postCode><country>NZ</country><eMailAdd>spatialdata@gns.cri.nz</eMailAdd></cntAddress></rpCntInfo><role><RoleCd value="007"/></role></idPoC><resMaint><dateNext>20150531</dateNext></resMaint><dsFormat><formatName>WMS</formatName><formatVer>1.3.0</formatVer><formatSpec>Geoserver 2.2.5</formatSpec></dsFormat><dsFormat/><dsFormat><formatName>Digital Vector Data</formatName><formatVer>V10.0</formatVer><formatSpec>ESRI Geodatabase, ESRI Shapefile</formatSpec></dsFormat><dsFormat><formatName>WFS</formatName><formatVer>1.3.0</formatVer><formatSpec>Geoserver 2.2.5</formatSpec></dsFormat><dsFormat><formatName>WMS</formatName><formatVer>1.3.0</formatVer><formatSpec>ArcGIS Server 10.1</formatSpec></dsFormat><dsFormat/><dsFormat><formatName>WFS</formatName><formatVer>1.3.0</formatVer><formatSpec>ArcGIS Server 10.1</formatSpec></dsFormat><dsFormat/><themeKeys><keyword>GEOSCIENCES-Geology</keyword><thesaName><resTitle>ANZLIC Search Words</resTitle><date><reviseDate>2008-05-16T00:00:00</reviseDate></date><resEd>Version 2.1</resEd><resEdDate>20080516</resEdDate><citId><identCode>http://asdd.ga.gov.au/asdd/profileinfo/anzlic-theme.xml#anzlic-theme</identCode></citId><citRespParty><rpOrgName>ANZLIC the Spatial Information Council</rpOrgName><role><RoleCd value="007"/></role></citRespParty></thesaName></themeKeys><themeKeys><keyword>New Zealand</keyword><thesaName><resTitle>ANZLIC Jurisdictions</resTitle><date><reviseDate>2008-10-29T00:00:00</reviseDate></date><resEd>Version 2.1</resEd><resEdDate>20081029</resEdDate><citId><identCode>http://asdd.ga.gov.au/asdd/profileinfo/anzlic-jurisdic.xml#anzlic-jurisdic</identCode></citId><citRespParty><rpOrgName>ANZLIC the Spatial Information Council</rpOrgName><role><RoleCd value="007"/></role></citRespParty></thesaName></themeKeys><searchKeys><keyword>New Zealand</keyword><keyword>GEOSCIENCES-Geology</keyword></searchKeys><resConst><LegConsts><useLimit>(C) Institute of Geological and Nuclear Sciences Limited.</useLimit></LegConsts></resConst><resConst><Consts><useLimit>This material is licensed under a Creative Commons Attribution 3.0 New Zealand (CC BY 3.0) Licence. For more details visit http://creativecommons.org/licenses/by/3.0/nz. Where the data are used in a figure GNS Science requests attribution in the following manner: (C) GNS Science 2014. Where reference to the data is to be included in a Reference List and the data is from a single published QMAP, reference to that source is suggested. If the data come from multiple sheets or the source cannot be identified then the following citation is suggested: Heron, D.W. (custodian) 2014: Geological Map of New Zealand 1:250 000. GNS Science Geological Map 1. Lower Hutt, New Zealand. GNS Science.</useLimit></Consts></resConst><spatRpType><SpatRepTypCd value="001"/></spatRpType><dataScale><equScale><rfDenom>250000</rfDenom></equScale></dataScale><dataLang><languageCode value="eng"/><countryCode value="GBR" Sync="TRUE"></countryCode></dataLang><dataChar><CharSetCd value="004"/></dataChar><tpCat><TopicCatCd value="008"/></tpCat><envirDesc Sync="TRUE"> Version 6.2 (Build 9200) ; Esri ArcGIS 10.4.1.5686</envirDesc><dataExt><geoEle><GeoBndBox><exTypeCode>true</exTypeCode><westBL>166.261699</westBL><eastBL>179.501318</eastBL><southBL>-47.422676</southBL><northBL>-34.008452</northBL></GeoBndBox></geoEle></dataExt><dataExt><geoEle><GeoDesc><geoId><identAuth><resTitle>ANZMet Lite Country codelist</resTitle><date><pubDate>2009-03-31T00:00:00</pubDate></date><resEd>Version 1.0</resEd><resEdDate>20090331</resEdDate><citId><identCode>http://asdd.ga.gov.au/asdd/profileinfo/anzlic-country.xml#Country</identCode></citId><citRespParty><rpOrgName>ANZLIC the Spatial Information Council</rpOrgName><role><RoleCd value="007"/></role></citRespParty></identAuth><identCode>nzl</identCode></geoId></GeoDesc></geoEle></dataExt><dataExt><geoEle><GeoBndBox><westBL>171.940347</westBL><eastBL>178.891738</eastBL><southBL>-41.638129</southBL><northBL>-34.003225</northBL></GeoBndBox></geoEle></dataExt><dataExt><tempEle><TempExtent><exTemp><TM_Period gmlID="TP1"><tmBegin>1909-01-01T00:00:00</tmBegin><tmEnd>2013-01-01T00:00:00</tmEnd></TM_Period></exTemp></TempExtent></tempEle><geoEle/></dataExt><dataExt><geoEle><GeoDesc><geoId><identAuth><resTitle>ANZLIC Geographic Extent Name Register</resTitle><date><pubDate>2006-10-10T00:00:00</pubDate></date><resEd>Version 2</resEd><resEdDate>20010201</resEdDate><citId><identCode>http://asdd.ga.gov.au/asdd/profileinfo/anzlic-allgens.xml#new_zealand</identCode></citId><citRespParty><rpOrgName>ANZLIC the Spatial Information Council</rpOrgName><role><RoleCd value="007"/></role></citRespParty></identAuth><identCode>NZ_MAINLAND</identCode></geoId></GeoDesc></geoEle></dataExt><dataExt><geoEle><GeoBndBox esriExtentType="search"><exTypeCode Sync="TRUE">1</exTypeCode><westBL Sync="TRUE">166.261699</westBL><eastBL Sync="TRUE">179.501318</eastBL><northBL Sync="TRUE">-34.008452</northBL><southBL Sync="TRUE">-47.422676</southBL></GeoBndBox></geoEle></dataExt></dataIdInfo><dqInfo><dqScope><scpLvlDesc><other>dataset</other></scpLvlDesc></dqScope><dataLineage><statement>Process Step 1: Data compiled on 1:50 000 record sheets, simplified for use at 1:250 000 on to 1:50 000 compilation sheets, and digitised using ArcInfo. Plots of data verified by gis operator and author against compilation sheet. Attributes verified for logical consistency by gis operator. Process Step 2: Data combined to form a single database for each individual QMAP sheet. Process Step 3: Data passed initial verification checks and published as individual hardcopy maps. Process Step 4: Data passed final verification against data dictionary and released in digital form on CD/DVD for individual QMAP sheets. Process Step 5: Data combined into single seamless dataset for New Zealand, with limited revision of features (principally at the margins of individual QMAP sheets), expansion of attributes and standardisation of names and terms. Process Step 6: Data projected to NZTM and released as Web Map Service. Process Step 7: Data released as Web Feature Service and Digital Vector Data.</statement></dataLineage></dqInfo><spatRepInfo><VectSpatRep><geometObjs Name="LIAoutlines"><geoObjTyp><GeoObjTypCd value="002" Sync="TRUE"></GeoObjTypCd></geoObjTyp><geoObjCnt Sync="TRUE">0</geoObjCnt></geometObjs><topLvl><TopoLevCd value="001" Sync="TRUE"></TopoLevCd></topLvl></VectSpatRep></spatRepInfo><refSysInfo><RefSystem><refSysID><identCode code="2193"/><idCodeSpace Sync="TRUE">EPSG</idCodeSpace><idVersion Sync="TRUE">7.9.4(9.0.0)</idVersion></refSysID></RefSystem></refSysInfo><spdoinfo><ptvctinf><esriterm Name="LIAoutlines"><efeatyp Sync="TRUE">Simple</efeatyp><efeageom code="4" Sync="TRUE"></efeageom><esritopo Sync="TRUE">FALSE</esritopo><efeacnt Sync="TRUE">0</efeacnt><spindex Sync="TRUE">TRUE</spindex><linrefer Sync="TRUE">FALSE</linrefer></esriterm></ptvctinf></spdoinfo><GEMINI_Metadata><IdentificationInfo><spatialRepresentationType codeList="001"></spatialRepresentationType></IdentificationInfo><dateStamp>20191010</dateStamp><metadataStandardName>UK GEMINI Standard</metadataStandardName><metadataStandardVersion>1.0</metadataStandardVersion></GEMINI_Metadata><gmd:GEMINI_Metadata xmlns:gmd="http://www.isotc211.org/2005/gmd" xmlns:xsi="http://www.w3.org/2001/XMLSchema-instance" xmlns:gco="http://www.isotc211.org/2005/gco" xmlns:srv="http://www.isotc211.org/2005/srv" xmlns:gts="http://www.isotc211.org/2005/gts" xmlns:gml="http://www.opengis.net/gml" xmlns:xlink="http://www.w3.org/1999/xlink" xmlns:msxsl="urn:schemas-microsoft-com:xslt">
		<gmd:fileIdentifier>
			<gco:CharacterString>D2F6B7A7-18D0-436E-9727-C91653EDD048</gco:CharacterString>
		</gmd:fileIdentifier>
		<gmd:hierarchyLevel>
			<gmd:MD_ScopeCode codeList="http://standards.iso.org/ittf/PubliclyAvailableStandards/ISO_19139_Schemas/resources/Codelist/gmxCodelists.xml#MD_ScopeCode" codeListValue="dataset">Dataset</gmd:MD_ScopeCode>
		</gmd:hierarchyLevel>
		<gmd:dateStamp>
			<gco:Date>2019-10-10</gco:Date>
		</gmd:dateStamp>
		<gmd:language>
			<gmd:LanguageCode codeList="http://www.loc.gov/standards/iso639-2/php/code_list.php" codeListValue="eng">English</gmd:LanguageCode>
		</gmd:language>
		<gmd:identificationInfo>
			<gmd:MD_DataIdentification>
				<gmd:spatialResolution>
					<gmd:MD_Resolution>
						<gmd:distance>
							<gco:Distance uom="Meters">2.22002416450096E-09</gco:Distance>
						</gmd:distance>
					</gmd:MD_Resolution>
				</gmd:spatialResolution>
				<gmd:citation>
					<gmd:CI_Citation>
						<gmd:title>
							<gco:CharacterString>LIAoutlines</gco:CharacterString>
						</gmd:title>
					</gmd:CI_Citation>
				</gmd:citation>
				<gmd:extent>
					<gmd:EX_Extent>
						<gmd:verticalElement>
							<gmd:EX_VerticalExtent>
								<gmd:minimumValue>
									<gco:Real>-100000.00</gco:Real>
								</gmd:minimumValue>
								<gmd:maximumValue>
									<gco:Real>900719825474.10</gco:Real>
								</gmd:maximumValue>
								<gmd:verticalCRS xlink:href=""/>
							</gmd:EX_VerticalExtent>
						</gmd:verticalElement>
					</gmd:EX_Extent>
				</gmd:extent>
			</gmd:MD_DataIdentification>
		</gmd:identificationInfo>
		<gmd:distributionInfo>
			<gmd:MD_Distribution>
				<gmd:transferOptions>
					<gmd:MD_DigitalTransferOptions>
						<gmd:onLine>
							<gmd:CI_OnlineResource>
								<gmd:linkage>
									<gmd:URL>\\GEO1-234\E$\DEMs\NZ\NZshapefiles\LIAoutlines.shp</gmd:URL>
								</gmd:linkage>
							</gmd:CI_OnlineResource>
						</gmd:onLine>
					</gmd:MD_DigitalTransferOptions>
				</gmd:transferOptions>
			</gmd:MD_Distribution>
		</gmd:distributionInfo>
		<gmd:referenceSystemInfo>
			<gmd:MD_ReferenceSystem>
				<gmd:referenceSystemIdentifier>
					<gmd:RS_Identifier>
						<gmd:code>
							<gco:CharacterString>NZGD_2000_New_Zealand_Transverse_Mercator</gco:CharacterString>
						</gmd:code>
					</gmd:RS_Identifier>
				</gmd:referenceSystemIdentifier>
			</gmd:MD_ReferenceSystem>
		</gmd:referenceSystemInfo>
	</gmd:GEMINI_Metadata></metadata>
