# Supplementary material for: Ice thickness and volume changes across the Southern Alps, New Zealand, from the little ice age to present
Source: Sci Rep. 2020 Aug 7;10:13392. doi: 10.1038/s41598-020-70276-8 (PMC7415160; doi:10.1038/s41598-020-70276-8)
Supplement: Supplementary file 2 — Dataset S1. [file 41598_2020_70276_MOESM2_ESM.zip › 41598_2020_70276_MOESM2_ESM/Glaciers_LIAablations.shp.xml]

<?xml version="1.0" encoding="UTF-8"?>
<metadata xml:lang="en"><Esri><CreaDate>20200622</CreaDate><CreaTime>11331200</CreaTime><ArcGISFormat>1.0</ArcGISFormat><SyncOnce>TRUE</SyncOnce><DataProperties><lineage><Process ToolSource="c:\program files (x86)\arcgis\desktop10.6\ArcToolbox\Toolboxes\Data Management Tools.tbx\CreateFeatureclass" Date="20200226" Time="105132">CreateFeatureclass C:\RESEARCH\NZ\NZ_LIA\ALOS\ablations_ALOS ablation.shp POLYGON # DISABLED DISABLED # # 0 0 0</Process><Process ToolSource="c:\program files (x86)\arcgis\desktop10.6\ArcToolbox\Toolboxes\Data Management Tools.tbx\Append" Date="20200226" Time="105133">Append in_memory\ab_poly C:\RESEARCH\NZ\NZ_LIA\ALOS\ablations_ALOS\ablation.shp NO_TEST "Id "Id" true false false 6 Long 0 6 ,First,#,in_memory\ab_poly,Id,-1,-1" #</Process><Process ToolSource="c:\program files (x86)\arcgis\desktop10.6\ArcToolbox\Toolboxes\Data Management Tools.tbx\Append" Date="20200226" Time="105134">Append in_memory\ab_poly C:\RESEARCH\NZ\NZ_LIA\ALOS\ablations_ALOS\ablation.shp NO_TEST "Id "Id" true false false 6 Long 0 6 ,First,#,in_memory\ab_poly,Id,-1,-1" #</Process><Process ToolSource="c:\program files (x86)\arcgis\desktop10.6\ArcToolbox\Toolboxes\Data Management Tools.tbx\Append" Date="20200226" Time="105135">Append in_memory\ab_poly C:\RESEARCH\NZ\NZ_LIA\ALOS\ablations_ALOS\ablation.shp NO_TEST "Id "Id" true false false 6 Long 0 6 ,First,#,in_memory\ab_poly,Id,-1,-1" #</Process><Process ToolSource="c:\program files (x86)\arcgis\desktop10.6\ArcToolbox\Toolboxes\Data Management Tools.tbx\Append" Date="20200226" Time="105135">Append in_memory\ab_poly C:\RESEARCH\NZ\NZ_LIA\ALOS\ablations_ALOS\ablation.shp NO_TEST "Id "Id" true false false 6 Long 0 6 ,First,#,in_memory\ab_poly,Id,-1,-1" #</Process><Process ToolSource="c:\program files (x86)\arcgis\desktop10.6\ArcToolbox\Toolboxes\Data Management Tools.tbx\Append" Date="20200226" Time="105136">Append in_memory\ab_poly C:\RESEARCH\NZ\NZ_LIA\ALOS\ablations_ALOS\ablation.shp NO_TEST "Id "Id" true false false 6 Long 0 6 ,First,#,in_memory\ab_poly,Id,-1,-1" #</Process><Process ToolSource="c:\program files (x86)\arcgis\desktop10.6\ArcToolbox\Toolboxes\Data Management Tools.tbx\Append" Date="20200226" Time="105136">Append in_memory\ab_poly C:\RESEARCH\NZ\NZ_LIA\ALOS\ablations_ALOS\ablation.shp NO_TEST "Id "Id" true false false 6 Long 0 6 ,First,#,in_memory\ab_poly,Id,-1,-1" #</Process><Process ToolSource="c:\program files (x86)\arcgis\desktop10.6\ArcToolbox\Toolboxes\Data Management Tools.tbx\Append" Date="20200226" Time="105137">Append in_memory\ab_poly C:\RESEARCH\NZ\NZ_LIA\ALOS\ablations_ALOS\ablation.shp NO_TEST "Id "Id" true false false 6 Long 0 6 ,First,#,in_memory\ab_poly,Id,-1,-1" #</Process><Process ToolSource="c:\program files (x86)\arcgis\desktop10.6\ArcToolbox\Toolboxes\Data Management Tools.tbx\Append" Date="20200226" Time="105138">Append in_memory\ab_poly C:\RESEARCH\NZ\NZ_LIA\ALOS\ablations_ALOS\ablation.shp NO_TEST "Id "Id" true false false 6 Long 0 6 ,First,#,in_memory\ab_poly,Id,-1,-1" #</Process><Process ToolSource="c:\program files (x86)\arcgis\desktop10.6\ArcToolbox\Toolboxes\Data Management Tools.tbx\Append" Date="20200226" Time="105138">Append in_memory\ab_poly C:\RESEARCH\NZ\NZ_LIA\ALOS\ablations_ALOS\ablation.shp NO_TEST "Id "Id" true false false 6 Long 0 6 ,First,#,in_memory\ab_poly,Id,-1,-1" #</Process><Process ToolSource="c:\program files (x86)\arcgis\desktop10.6\ArcToolbox\Toolboxes\Data Management Tools.tbx\Append" Date="20200226" Time="105139">Append in_memory\ab_poly C:\RESEARCH\NZ\NZ_LIA\ALOS\ablations_ALOS\ablation.shp NO_TEST "Id "Id" true false false 6 Long 0 6 ,First,#,in_memory\ab_poly,Id,-1,-1" #</Process><Process ToolSource="c:\program files (x86)\arcgis\desktop10.6\ArcToolbox\Toolboxes\Data Management Tools.tbx\Append" Date="20200226" Time="105140">Append in_memory\ab_poly C:\RESEARCH\NZ\NZ_LIA\ALOS\ablations_ALOS\ablation.shp NO_TEST "Id "Id" true false false 6 Long 0 6 ,First,#,in_memory\ab_poly,Id,-1,-1" #</Process><Process ToolSource="c:\program files (x86)\arcgis\desktop10.6\ArcToolbox\Toolboxes\Data Management Tools.tbx\Append" Date="20200226" Time="105141">Append in_memory\ab_poly C:\RESEARCH\NZ\NZ_LIA\ALOS\ablations_ALOS\ablation.shp NO_TEST "Id "Id" true false false 6 Long 0 6 ,First,#,in_memory\ab_poly,Id,-1,-1" #</Process><Process ToolSource="c:\program files (x86)\arcgis\desktop10.6\ArcToolbox\Toolboxes\Data Management Tools.tbx\Append" Date="20200226" Time="105142">Append in_memory\ab_poly C:\RESEARCH\NZ\NZ_LIA\ALOS\ablations_ALOS\ablation.shp NO_TEST "Id "Id" true false false 6 Long 0 6 ,First,#,in_memory\ab_poly,Id,-1,-1" #</Process><Process ToolSource="c:\program files (x86)\arcgis\desktop10.6\ArcToolbox\Toolboxes\Data Management Tools.tbx\Append" Date="20200226" Time="105143">Append in_memory\ab_poly C:\RESEARCH\NZ\NZ_LIA\ALOS\ablations_ALOS\ablation.shp NO_TEST "Id "Id" true false false 6 Long 0 6 ,First,#,in_memory\ab_poly,Id,-1,-1" #</Process><Process ToolSource="c:\program files (x86)\arcgis\desktop10.6\ArcToolbox\Toolboxes\Data Management Tools.tbx\Append" Date="20200226" Time="105144">Append in_memory\ab_poly C:\RESEARCH\NZ\NZ_LIA\ALOS\ablations_ALOS\ablation.shp NO_TEST "Id "Id" true false false 6 Long 0 6 ,First,#,in_memory\ab_poly,Id,-1,-1" #</Process><Process ToolSource="c:\program files (x86)\arcgis\desktop10.6\ArcToolbox\Toolboxes\Data Management Tools.tbx\Append" Date="20200226" Time="105145">Append in_memory\ab_poly C:\RESEARCH\NZ\NZ_LIA\ALOS\ablations_ALOS\ablation.shp NO_TEST "Id "Id" true false false 6 Long 0 6 ,First,#,in_memory\ab_poly,Id,-1,-1" #</Process><Process ToolSource="c:\program files (x86)\arcgis\desktop10.6\ArcToolbox\Toolboxes\Data Management Tools.tbx\Append" Date="20200226" Time="105146">Append in_memory\ab_poly C:\RESEARCH\NZ\NZ_LIA\ALOS\ablations_ALOS\ablation.shp NO_TEST "Id "Id" true false false 6 Long 0 6 ,First,#,in_memory\ab_poly,Id,-1,-1" #</Process><Process ToolSource="c:\program files (x86)\arcgis\desktop10.6\ArcToolbox\Toolboxes\Data Management Tools.tbx\Append" Date="20200226" Time="105147">Append in_memory\ab_poly C:\RESEARCH\NZ\NZ_LIA\ALOS\ablations_ALOS\ablation.shp NO_TEST "Id "Id" true false false 6 Long 0 6 ,First,#,in_memory\ab_poly,Id,-1,-1" #</Process><Process ToolSource="c:\program files (x86)\arcgis\desktop10.6\ArcToolbox\Toolboxes\Data Management Tools.tbx\Append" Date="20200226" Time="105149">Append in_memory\ab_poly C:\RESEARCH\NZ\NZ_LIA\ALOS\ablations_ALOS\ablation.shp NO_TEST "Id "Id" true false false 6 Long 0 6 ,First,#,in_memory\ab_poly,Id,-1,-1" #</Process><Process ToolSource="c:\program files (x86)\arcgis\desktop10.6\ArcToolbox\Toolboxes\Data Management Tools.tbx\Append" Date="20200226" Time="105149">Append in_memory\ab_poly C:\RESEARCH\NZ\NZ_LIA\ALOS\ablations_ALOS\ablation.shp NO_TEST "Id "Id" true false false 6 Long 0 6 ,First,#,in_memory\ab_poly,Id,-1,-1" #</Process><Process ToolSource="c:\program files (x86)\arcgis\desktop10.6\ArcToolbox\Toolboxes\Data Management Tools.tbx\Append" Date="20200226" Time="105150">Append in_memory\ab_poly C:\RESEARCH\NZ\NZ_LIA\ALOS\ablations_ALOS\ablation.shp NO_TEST "Id "Id" true false false 6 Long 0 6 ,First,#,in_memory\ab_poly,Id,-1,-1" #</Process><Process ToolSource="c:\program files (x86)\arcgis\desktop10.6\ArcToolbox\Toolboxes\Data Management Tools.tbx\Append" Date="20200226" Time="105151">Append in_memory\ab_poly C:\RESEARCH\NZ\NZ_LIA\ALOS\ablations_ALOS\ablation.shp NO_TEST "Id "Id" true false false 6 Long 0 6 ,First,#,in_memory\ab_poly,Id,-1,-1" #</Process><Process ToolSource="c:\program files (x86)\arcgis\desktop10.6\ArcToolbox\Toolboxes\Data Management Tools.tbx\Append" Date="20200226" Time="105152">Append in_memory\ab_poly C:\RESEARCH\NZ\NZ_LIA\ALOS\ablations_ALOS\ablation.shp NO_TEST "Id "Id" true false false 6 Long 0 6 ,First,#,in_memory\ab_poly,Id,-1,-1" #</Process><Process ToolSource="c:\program files (x86)\arcgis\desktop10.6\ArcToolbox\Toolboxes\Data Management Tools.tbx\Append" Date="20200226" Time="105153">Append in_memory\ab_poly C:\RESEARCH\NZ\NZ_LIA\ALOS\ablations_ALOS\ablation.shp NO_TEST "Id "Id" true false false 6 Long 0 6 ,First,#,in_memory\ab_poly,Id,-1,-1" #</Process><Process ToolSource="c:\program files (x86)\arcgis\desktop10.6\ArcToolbox\Toolboxes\Data Management Tools.tbx\Append" Date="20200226" Time="105154">Append in_memory\ab_poly C:\RESEARCH\NZ\NZ_LIA\ALOS\ablations_ALOS\ablation.shp NO_TEST "Id "Id" true false false 6 Long 0 6 ,First,#,in_memory\ab_poly,Id,-1,-1" #</Process><Process ToolSource="c:\program files (x86)\arcgis\desktop10.6\ArcToolbox\Toolboxes\Data Management Tools.tbx\Append" Date="20200226" Time="105155">Append in_memory\ab_poly C:\RESEARCH\NZ\NZ_LIA\ALOS\ablations_ALOS\ablation.shp NO_TEST "Id "Id" true false false 6 Long 0 6 ,First,#,in_memory\ab_poly,Id,-1,-1" #</Process><Process ToolSource="c:\program files (x86)\arcgis\desktop10.6\ArcToolbox\Toolboxes\Data Management Tools.tbx\Append" Date="20200226" Time="105155">Append in_memory\ab_poly C:\RESEARCH\NZ\NZ_LIA\ALOS\ablations_ALOS\ablation.shp NO_TEST "Id "Id" true false false 6 Long 0 6 ,First,#,in_memory\ab_poly,Id,-1,-1" #</Process><Process ToolSource="c:\program files (x86)\arcgis\desktop10.6\ArcToolbox\Toolboxes\Data Management Tools.tbx\Append" Date="20200226" Time="105156">Append in_memory\ab_poly C:\RESEARCH\NZ\NZ_LIA\ALOS\ablations_ALOS\ablation.shp NO_TEST "Id "Id" true false false 6 Long 0 6 ,First,#,in_memory\ab_poly,Id,-1,-1" #</Process><Process ToolSource="c:\program files (x86)\arcgis\desktop10.6\ArcToolbox\Toolboxes\Data Management Tools.tbx\Append" Date="20200226" Time="105157">Append in_memory\ab_poly C:\RESEARCH\NZ\NZ_LIA\ALOS\ablations_ALOS\ablation.shp NO_TEST "Id "Id" true false false 6 Long 0 6 ,First,#,in_memory\ab_poly,Id,-1,-1" #</Process><Process ToolSource="c:\program files (x86)\arcgis\desktop10.6\ArcToolbox\Toolboxes\Data Management Tools.tbx\Append" Date="20200226" Time="105158">Append in_memory\ab_poly C:\RESEARCH\NZ\NZ_LIA\ALOS\ablations_ALOS\ablation.shp NO_TEST "Id "Id" true false false 6 Long 0 6 ,First,#,in_memory\ab_poly,Id,-1,-1" #</Process><Process ToolSource="c:\program files (x86)\arcgis\desktop10.6\ArcToolbox\Toolboxes\Data Management Tools.tbx\Append" Date="20200226" Time="105159">Append in_memory\ab_poly C:\RESEARCH\NZ\NZ_LIA\ALOS\ablations_ALOS\ablation.shp NO_TEST "Id "Id" true false false 6 Long 0 6 ,First,#,in_memory\ab_poly,Id,-1,-1" #</Process><Process ToolSource="c:\program files (x86)\arcgis\desktop10.6\ArcToolbox\Toolboxes\Data Management Tools.tbx\Append" Date="20200226" Time="105159">Append in_memory\ab_poly C:\RESEARCH\NZ\NZ_LIA\ALOS\ablations_ALOS\ablation.shp NO_TEST "Id "Id" true false false 6 Long 0 6 ,First,#,in_memory\ab_poly,Id,-1,-1" #</Process><Process ToolSource="c:\program files (x86)\arcgis\desktop10.6\ArcToolbox\Toolboxes\Data Management Tools.tbx\Append" Date="20200226" Time="105200">Append in_memory\ab_poly C:\RESEARCH\NZ\NZ_LIA\ALOS\ablations_ALOS\ablation.shp NO_TEST "Id "Id" true false false 6 Long 0 6 ,First,#,in_memory\ab_poly,Id,-1,-1" #</Process><Process ToolSource="c:\program files (x86)\arcgis\desktop10.6\ArcToolbox\Toolboxes\Data Management Tools.tbx\Append" Date="20200226" Time="105200">Append in_memory\ab_poly C:\RESEARCH\NZ\NZ_LIA\ALOS\ablations_ALOS\ablation.shp NO_TEST "Id "Id" true false false 6 Long 0 6 ,First,#,in_memory\ab_poly,Id,-1,-1" #</Process><Process ToolSource="c:\program files (x86)\arcgis\desktop10.6\ArcToolbox\Toolboxes\Data Management Tools.tbx\Append" Date="20200226" Time="105201">Append in_memory\ab_poly C:\RESEARCH\NZ\NZ_LIA\ALOS\ablations_ALOS\ablation.shp NO_TEST "Id "Id" true false false 6 Long 0 6 ,First,#,in_memory\ab_poly,Id,-1,-1" #</Process><Process ToolSource="c:\program files (x86)\arcgis\desktop10.6\ArcToolbox\Toolboxes\Data Management Tools.tbx\Append" Date="20200226" Time="105201">Append in_memory\ab_poly C:\RESEARCH\NZ\NZ_LIA\ALOS\ablations_ALOS\ablation.shp NO_TEST "Id "Id" true false false 6 Long 0 6 ,First,#,in_memory\ab_poly,Id,-1,-1" #</Process><Process ToolSource="c:\program files (x86)\arcgis\desktop10.6\ArcToolbox\Toolboxes\Data Management Tools.tbx\Append" Date="20200226" Time="105203">Append in_memory\ab_poly C:\RESEARCH\NZ\NZ_LIA\ALOS\ablations_ALOS\ablation.shp NO_TEST "Id "Id" true false false 6 Long 0 6 ,First,#,in_memory\ab_poly,Id,-1,-1" #</Process><Process ToolSource="c:\program files (x86)\arcgis\desktop10.6\ArcToolbox\Toolboxes\Data Management Tools.tbx\Append" Date="20200226" Time="105204">Append in_memory\ab_poly C:\RESEARCH\NZ\NZ_LIA\ALOS\ablations_ALOS\ablation.shp NO_TEST "Id "Id" true false false 6 Long 0 6 ,First,#,in_memory\ab_poly,Id,-1,-1" #</Process><Process ToolSource="c:\program files (x86)\arcgis\desktop10.6\ArcToolbox\Toolboxes\Data Management Tools.tbx\Append" Date="20200226" Time="105205">Append in_memory\ab_poly C:\RESEARCH\NZ\NZ_LIA\ALOS\ablations_ALOS\ablation.shp NO_TEST "Id "Id" true false false 6 Long 0 6 ,First,#,in_memory\ab_poly,Id,-1,-1" #</Process><Process ToolSource="c:\program files (x86)\arcgis\desktop10.6\ArcToolbox\Toolboxes\Data Management Tools.tbx\Append" Date="20200226" Time="105206">Append in_memory\ab_poly C:\RESEARCH\NZ\NZ_LIA\ALOS\ablations_ALOS\ablation.shp NO_TEST "Id "Id" true false false 6 Long 0 6 ,First,#,in_memory\ab_poly,Id,-1,-1" #</Process><Process ToolSource="c:\program files (x86)\arcgis\desktop10.6\ArcToolbox\Toolboxes\Data Management Tools.tbx\Append" Date="20200226" Time="105207">Append in_memory\ab_poly C:\RESEARCH\NZ\NZ_LIA\ALOS\ablations_ALOS\ablation.shp NO_TEST "Id "Id" true false false 6 Long 0 6 ,First,#,in_memory\ab_poly,Id,-1,-1" #</Process><Process ToolSource="c:\program files (x86)\arcgis\desktop10.6\ArcToolbox\Toolboxes\Data Management Tools.tbx\Append" Date="20200226" Time="105208">Append in_memory\ab_poly C:\RESEARCH\NZ\NZ_LIA\ALOS\ablations_ALOS\ablation.shp NO_TEST "Id "Id" true false false 6 Long 0 6 ,First,#,in_memory\ab_poly,Id,-1,-1" #</Process><Process ToolSource="c:\program files (x86)\arcgis\desktop10.6\ArcToolbox\Toolboxes\Data Management Tools.tbx\Append" Date="20200226" Time="105209">Append in_memory\ab_poly C:\RESEARCH\NZ\NZ_LIA\ALOS\ablations_ALOS\ablation.shp NO_TEST "Id "Id" true false false 6 Long 0 6 ,First,#,in_memory\ab_poly,Id,-1,-1" #</Process><Process ToolSource="c:\program files (x86)\arcgis\desktop10.6\ArcToolbox\Toolboxes\Data Management Tools.tbx\Append" Date="20200226" Time="105210">Append in_memory\ab_poly C:\RESEARCH\NZ\NZ_LIA\ALOS\ablations_ALOS\ablation.shp NO_TEST "Id "Id" true false false 6 Long 0 6 ,First,#,in_memory\ab_poly,Id,-1,-1" #</Process><Process ToolSource="c:\program files (x86)\arcgis\desktop10.6\ArcToolbox\Toolboxes\Data Management Tools.tbx\Append" Date="20200226" Time="105211">Append in_memory\ab_poly C:\RESEARCH\NZ\NZ_LIA\ALOS\ablations_ALOS\ablation.shp NO_TEST "Id "Id" true false false 6 Long 0 6 ,First,#,in_memory\ab_poly,Id,-1,-1" #</Process><Process ToolSource="c:\program files (x86)\arcgis\desktop10.6\ArcToolbox\Toolboxes\Data Management Tools.tbx\Append" Date="20200226" Time="105213">Append in_memory\ab_poly C:\RESEARCH\NZ\NZ_LIA\ALOS\ablations_ALOS\ablation.shp NO_TEST "Id "Id" true false false 6 Long 0 6 ,First,#,in_memory\ab_poly,Id,-1,-1" #</Process><Process ToolSource="c:\program files (x86)\arcgis\desktop10.6\ArcToolbox\Toolboxes\Data Management Tools.tbx\Append" Date="20200226" Time="105214">Append in_memory\ab_poly C:\RESEARCH\NZ\NZ_LIA\ALOS\ablations_ALOS\ablation.shp NO_TEST "Id "Id" true false false 6 Long 0 6 ,First,#,in_memory\ab_poly,Id,-1,-1" #</Process><Process ToolSource="c:\program files (x86)\arcgis\desktop10.6\ArcToolbox\Toolboxes\Data Management Tools.tbx\Append" Date="20200226" Time="105215">Append in_memory\ab_poly C:\RESEARCH\NZ\NZ_LIA\ALOS\ablations_ALOS\ablation.shp NO_TEST "Id "Id" true false false 6 Long 0 6 ,First,#,in_memory\ab_poly,Id,-1,-1" #</Process><Process ToolSource="c:\program files (x86)\arcgis\desktop10.6\ArcToolbox\Toolboxes\Data Management Tools.tbx\Append" Date="20200226" Time="105216">Append in_memory\ab_poly C:\RESEARCH\NZ\NZ_LIA\ALOS\ablations_ALOS\ablation.shp NO_TEST "Id "Id" true false false 6 Long 0 6 ,First,#,in_memory\ab_poly,Id,-1,-1" #</Process><Process ToolSource="c:\program files (x86)\arcgis\desktop10.6\ArcToolbox\Toolboxes\Data Management Tools.tbx\Append" Date="20200226" Time="105217">Append in_memory\ab_poly C:\RESEARCH\NZ\NZ_LIA\ALOS\ablations_ALOS\ablation.shp NO_TEST "Id "Id" true false false 6 Long 0 6 ,First,#,in_memory\ab_poly,Id,-1,-1" #</Process><Process ToolSource="c:\program files (x86)\arcgis\desktop10.6\ArcToolbox\Toolboxes\Data Management Tools.tbx\Append" Date="20200226" Time="105218">Append in_memory\ab_poly C:\RESEARCH\NZ\NZ_LIA\ALOS\ablations_ALOS\ablation.shp NO_TEST "Id "Id" true false false 6 Long 0 6 ,First,#,in_memory\ab_poly,Id,-1,-1" #</Process><Process ToolSource="c:\program files (x86)\arcgis\desktop10.6\ArcToolbox\Toolboxes\Data Management Tools.tbx\Append" Date="20200226" Time="105219">Append in_memory\ab_poly C:\RESEARCH\NZ\NZ_LIA\ALOS\ablations_ALOS\ablation.shp NO_TEST "Id "Id" true false false 6 Long 0 6 ,First,#,in_memory\ab_poly,Id,-1,-1" #</Process><Process ToolSource="c:\program files (x86)\arcgis\desktop10.6\ArcToolbox\Toolboxes\Data Management Tools.tbx\Append" Date="20200226" Time="105220">Append in_memory\ab_poly C:\RESEARCH\NZ\NZ_LIA\ALOS\ablations_ALOS\ablation.shp NO_TEST "Id "Id" true false false 6 Long 0 6 ,First,#,in_memory\ab_poly,Id,-1,-1" #</Process><Process ToolSource="c:\program files (x86)\arcgis\desktop10.6\ArcToolbox\Toolboxes\Data Management Tools.tbx\Append" Date="20200226" Time="105221">Append in_memory\ab_poly C:\RESEARCH\NZ\NZ_LIA\ALOS\ablations_ALOS\ablation.shp NO_TEST "Id "Id" true false false 6 Long 0 6 ,First,#,in_memory\ab_poly,Id,-1,-1" #</Process><Process ToolSource="c:\program files (x86)\arcgis\desktop10.6\ArcToolbox\Toolboxes\Data Management Tools.tbx\Append" Date="20200226" Time="105222">Append in_memory\ab_poly C:\RESEARCH\NZ\NZ_LIA\ALOS\ablations_ALOS\ablation.shp NO_TEST "Id "Id" true false false 6 Long 0 6 ,First,#,in_memory\ab_poly,Id,-1,-1" #</Process><Process ToolSource="c:\program files (x86)\arcgis\desktop10.6\ArcToolbox\Toolboxes\Data Management Tools.tbx\Append" Date="20200226" Time="105224">Append in_memory\ab_poly C:\RESEARCH\NZ\NZ_LIA\ALOS\ablations_ALOS\ablation.shp NO_TEST "Id "Id" true false false 6 Long 0 6 ,First,#,in_memory\ab_poly,Id,-1,-1" #</Process><Process ToolSource="c:\program files (x86)\arcgis\desktop10.6\ArcToolbox\Toolboxes\Data Management Tools.tbx\Append" Date="20200226" Time="105225">Append in_memory\ab_poly C:\RESEARCH\NZ\NZ_LIA\ALOS\ablations_ALOS\ablation.shp NO_TEST "Id "Id" true false false 6 Long 0 6 ,First,#,in_memory\ab_poly,Id,-1,-1" #</Process><Process ToolSource="c:\program files (x86)\arcgis\desktop10.6\ArcToolbox\Toolboxes\Data Management Tools.tbx\Append" Date="20200226" Time="105226">Append in_memory\ab_poly C:\RESEARCH\NZ\NZ_LIA\ALOS\ablations_ALOS\ablation.shp NO_TEST "Id "Id" true false false 6 Long 0 6 ,First,#,in_memory\ab_poly,Id,-1,-1" #</Process><Process ToolSource="c:\program files (x86)\arcgis\desktop10.6\ArcToolbox\Toolboxes\Data Management Tools.tbx\Append" Date="20200226" Time="105226">Append in_memory\ab_poly C:\RESEARCH\NZ\NZ_LIA\ALOS\ablations_ALOS\ablation.shp NO_TEST "Id "Id" true false false 6 Long 0 6 ,First,#,in_memory\ab_poly,Id,-1,-1" #</Process><Process ToolSource="c:\program files (x86)\arcgis\desktop10.6\ArcToolbox\Toolboxes\Data Management Tools.tbx\Append" Date="20200226" Time="105227">Append in_memory\ab_poly C:\RESEARCH\NZ\NZ_LIA\ALOS\ablations_ALOS\ablation.shp NO_TEST "Id "Id" true false false 6 Long 0 6 ,First,#,in_memory\ab_poly,Id,-1,-1" #</Process><Process ToolSource="c:\program files (x86)\arcgis\desktop10.6\ArcToolbox\Toolboxes\Data Management Tools.tbx\Append" Date="20200226" Time="105227">Append in_memory\ab_poly C:\RESEARCH\NZ\NZ_LIA\ALOS\ablations_ALOS\ablation.shp NO_TEST "Id "Id" true false false 6 Long 0 6 ,First,#,in_memory\ab_poly,Id,-1,-1" #</Process><Process ToolSource="c:\program files (x86)\arcgis\desktop10.6\ArcToolbox\Toolboxes\Data Management Tools.tbx\Append" Date="20200226" Time="105228">Append in_memory\ab_poly C:\RESEARCH\NZ\NZ_LIA\ALOS\ablations_ALOS\ablation.shp NO_TEST "Id "Id" true false false 6 Long 0 6 ,First,#,in_memory\ab_poly,Id,-1,-1" #</Process><Process ToolSource="c:\program files (x86)\arcgis\desktop10.6\ArcToolbox\Toolboxes\Data Management Tools.tbx\Append" Date="20200226" Time="105229">Append in_memory\ab_poly C:\RESEARCH\NZ\NZ_LIA\ALOS\ablations_ALOS\ablation.shp NO_TEST "Id "Id" true false false 6 Long 0 6 ,First,#,in_memory\ab_poly,Id,-1,-1" #</Process><Process ToolSource="c:\program files (x86)\arcgis\desktop10.6\ArcToolbox\Toolboxes\Data Management Tools.tbx\Append" Date="20200226" Time="105230">Append in_memory\ab_poly C:\RESEARCH\NZ\NZ_LIA\ALOS\ablations_ALOS\ablation.shp NO_TEST "Id "Id" true false false 6 Long 0 6 ,First,#,in_memory\ab_poly,Id,-1,-1" #</Process><Process ToolSource="c:\program files (x86)\arcgis\desktop10.6\ArcToolbox\Toolboxes\Data Management Tools.tbx\Append" Date="20200226" Time="105231">Append in_memory\ab_poly C:\RESEARCH\NZ\NZ_LIA\ALOS\ablations_ALOS\ablation.shp NO_TEST "Id "Id" true false false 6 Long 0 6 ,First,#,in_memory\ab_poly,Id,-1,-1" #</Process><Process ToolSource="c:\program files (x86)\arcgis\desktop10.6\ArcToolbox\Toolboxes\Data Management Tools.tbx\Append" Date="20200226" Time="105231">Append in_memory\ab_poly C:\RESEARCH\NZ\NZ_LIA\ALOS\ablations_ALOS\ablation.shp NO_TEST "Id "Id" true false false 6 Long 0 6 ,First,#,in_memory\ab_poly,Id,-1,-1" #</Process><Process ToolSource="c:\program files (x86)\arcgis\desktop10.6\ArcToolbox\Toolboxes\Data Management Tools.tbx\Append" Date="20200226" Time="105232">Append in_memory\ab_poly C:\RESEARCH\NZ\NZ_LIA\ALOS\ablations_ALOS\ablation.shp NO_TEST "Id "Id" true false false 6 Long 0 6 ,First,#,in_memory\ab_poly,Id,-1,-1" #</Process><Process ToolSource="c:\program files (x86)\arcgis\desktop10.6\ArcToolbox\Toolboxes\Data Management Tools.tbx\Append" Date="20200226" Time="105233">Append in_memory\ab_poly C:\RESEARCH\NZ\NZ_LIA\ALOS\ablations_ALOS\ablation.shp NO_TEST "Id "Id" true false false 6 Long 0 6 ,First,#,in_memory\ab_poly,Id,-1,-1" #</Process><Process ToolSource="c:\program files (x86)\arcgis\desktop10.6\ArcToolbox\Toolboxes\Data Management Tools.tbx\Append" Date="20200226" Time="105233">Append in_memory\ab_poly C:\RESEARCH\NZ\NZ_LIA\ALOS\ablations_ALOS\ablation.shp NO_TEST "Id "Id" true false false 6 Long 0 6 ,First,#,in_memory\ab_poly,Id,-1,-1" #</Process><Process ToolSource="c:\program files (x86)\arcgis\desktop10.6\ArcToolbox\Toolboxes\Data Management Tools.tbx\Append" Date="20200226" Time="105234">Append in_memory\ab_poly C:\RESEARCH\NZ\NZ_LIA\ALOS\ablations_ALOS\ablation.shp NO_TEST "Id "Id" true false false 6 Long 0 6 ,First,#,in_memory\ab_poly,Id,-1,-1" #</Process><Process ToolSource="c:\program files (x86)\arcgis\desktop10.6\ArcToolbox\Toolboxes\Data Management Tools.tbx\Append" Date="20200226" Time="105235">Append in_memory\ab_poly C:\RESEARCH\NZ\NZ_LIA\ALOS\ablations_ALOS\ablation.shp NO_TEST "Id "Id" true false false 6 Long 0 6 ,First,#,in_memory\ab_poly,Id,-1,-1" #</Process><Process ToolSource="c:\program files (x86)\arcgis\desktop10.6\ArcToolbox\Toolboxes\Data Management Tools.tbx\Append" Date="20200226" Time="105235">Append in_memory\ab_poly C:\RESEARCH\NZ\NZ_LIA\ALOS\ablations_ALOS\ablation.shp NO_TEST "Id "Id" true false false 6 Long 0 6 ,First,#,in_memory\ab_poly,Id,-1,-1" #</Process><Process ToolSource="c:\program files (x86)\arcgis\desktop10.6\ArcToolbox\Toolboxes\Data Management Tools.tbx\Append" Date="20200226" Time="105236">Append in_memory\ab_poly C:\RESEARCH\NZ\NZ_LIA\ALOS\ablations_ALOS\ablation.shp NO_TEST "Id "Id" true false false 6 Long 0 6 ,First,#,in_memory\ab_poly,Id,-1,-1" #</Process><Process ToolSource="c:\program files (x86)\arcgis\desktop10.6\ArcToolbox\Toolboxes\Data Management Tools.tbx\Append" Date="20200226" Time="105237">Append in_memory\ab_poly C:\RESEARCH\NZ\NZ_LIA\ALOS\ablations_ALOS\ablation.shp NO_TEST "Id "Id" true false false 6 Long 0 6 ,First,#,in_memory\ab_poly,Id,-1,-1" #</Process><Process ToolSource="c:\program files (x86)\arcgis\desktop10.6\ArcToolbox\Toolboxes\Data Management Tools.tbx\Append" Date="20200226" Time="105238">Append in_memory\ab_poly C:\RESEARCH\NZ\NZ_LIA\ALOS\ablations_ALOS\ablation.shp NO_TEST "Id "Id" true false false 6 Long 0 6 ,First,#,in_memory\ab_poly,Id,-1,-1" #</Process><Process ToolSource="c:\program files (x86)\arcgis\desktop10.6\ArcToolbox\Toolboxes\Data Management Tools.tbx\Append" Date="20200226" Time="105239">Append in_memory\ab_poly C:\RESEARCH\NZ\NZ_LIA\ALOS\ablations_ALOS\ablation.shp NO_TEST "Id "Id" true false false 6 Long 0 6 ,First,#,in_memory\ab_poly,Id,-1,-1" #</Process><Process ToolSource="c:\program files (x86)\arcgis\desktop10.6\ArcToolbox\Toolboxes\Data Management Tools.tbx\Append" Date="20200226" Time="105239">Append in_memory\ab_poly C:\RESEARCH\NZ\NZ_LIA\ALOS\ablations_ALOS\ablation.shp NO_TEST "Id "Id" true false false 6 Long 0 6 ,First,#,in_memory\ab_poly,Id,-1,-1" #</Process><Process ToolSource="c:\program files (x86)\arcgis\desktop10.6\ArcToolbox\Toolboxes\Data Management Tools.tbx\Append" Date="20200226" Time="105240">Append in_memory\ab_poly C:\RESEARCH\NZ\NZ_LIA\ALOS\ablations_ALOS\ablation.shp NO_TEST "Id "Id" true false false 6 Long 0 6 ,First,#,in_memory\ab_poly,Id,-1,-1" #</Process><Process ToolSource="c:\program files (x86)\arcgis\desktop10.6\ArcToolbox\Toolboxes\Data Management Tools.tbx\Append" Date="20200226" Time="105241">Append in_memory\ab_poly C:\RESEARCH\NZ\NZ_LIA\ALOS\ablations_ALOS\ablation.shp NO_TEST "Id "Id" true false false 6 Long 0 6 ,First,#,in_memory\ab_poly,Id,-1,-1" #</Process><Process ToolSource="c:\program files (x86)\arcgis\desktop10.6\ArcToolbox\Toolboxes\Data Management Tools.tbx\Append" Date="20200226" Time="105242">Append in_memory\ab_poly C:\RESEARCH\NZ\NZ_LIA\ALOS\ablations_ALOS\ablation.shp NO_TEST "Id "Id" true false false 6 Long 0 6 ,First,#,in_memory\ab_poly,Id,-1,-1" #</Process><Process ToolSource="c:\program files (x86)\arcgis\desktop10.6\ArcToolbox\Toolboxes\Data Management Tools.tbx\Append" Date="20200226" Time="105243">Append in_memory\ab_poly C:\RESEARCH\NZ\NZ_LIA\ALOS\ablations_ALOS\ablation.shp NO_TEST "Id "Id" true false false 6 Long 0 6 ,First,#,in_memory\ab_poly,Id,-1,-1" #</Process><Process ToolSource="c:\program files (x86)\arcgis\desktop10.6\ArcToolbox\Toolboxes\Data Management Tools.tbx\Append" Date="20200226" Time="105244">Append in_memory\ab_poly C:\RESEARCH\NZ\NZ_LIA\ALOS\ablations_ALOS\ablation.shp NO_TEST "Id "Id" true false false 6 Long 0 6 ,First,#,in_memory\ab_poly,Id,-1,-1" #</Process><Process ToolSource="c:\program files (x86)\arcgis\desktop10.6\ArcToolbox\Toolboxes\Data Management Tools.tbx\Append" Date="20200226" Time="105245">Append in_memory\ab_poly C:\RESEARCH\NZ\NZ_LIA\ALOS\ablations_ALOS\ablation.shp NO_TEST "Id "Id" true false false 6 Long 0 6 ,First,#,in_memory\ab_poly,Id,-1,-1" #</Process><Process ToolSource="c:\program files (x86)\arcgis\desktop10.6\ArcToolbox\Toolboxes\Data Management Tools.tbx\Append" Date="20200226" Time="105246">Append in_memory\ab_poly C:\RESEARCH\NZ\NZ_LIA\ALOS\ablations_ALOS\ablation.shp NO_TEST "Id "Id" true false false 6 Long 0 6 ,First,#,in_memory\ab_poly,Id,-1,-1" #</Process><Process ToolSource="c:\program files (x86)\arcgis\desktop10.6\ArcToolbox\Toolboxes\Data Management Tools.tbx\Append" Date="20200226" Time="105247">Append in_memory\ab_poly C:\RESEARCH\NZ\NZ_LIA\ALOS\ablations_ALOS\ablation.shp NO_TEST "Id "Id" true false false 6 Long 0 6 ,First,#,in_memory\ab_poly,Id,-1,-1" #</Process><Process ToolSource="c:\program files (x86)\arcgis\desktop10.6\ArcToolbox\Toolboxes\Data Management Tools.tbx\Append" Date="20200226" Time="105249">Append in_memory\ab_poly C:\RESEARCH\NZ\NZ_LIA\ALOS\ablations_ALOS\ablation.shp NO_TEST "Id "Id" true false false 6 Long 0 6 ,First,#,in_memory\ab_poly,Id,-1,-1" #</Process><Process ToolSource="c:\program files (x86)\arcgis\desktop10.6\ArcToolbox\Toolboxes\Data Management Tools.tbx\Append" Date="20200226" Time="105250">Append in_memory\ab_poly C:\RESEARCH\NZ\NZ_LIA\ALOS\ablations_ALOS\ablation.shp NO_TEST "Id "Id" true false false 6 Long 0 6 ,First,#,in_memory\ab_poly,Id,-1,-1" #</Process><Process ToolSource="c:\program files (x86)\arcgis\desktop10.6\ArcToolbox\Toolboxes\Data Management Tools.tbx\Append" Date="20200226" Time="105252">Append in_memory\ab_poly C:\RESEARCH\NZ\NZ_LIA\ALOS\ablations_ALOS\ablation.shp NO_TEST "Id "Id" true false false 6 Long 0 6 ,First,#,in_memory\ab_poly,Id,-1,-1" #</Process><Process ToolSource="c:\program files (x86)\arcgis\desktop10.6\ArcToolbox\Toolboxes\Data Management Tools.tbx\Append" Date="20200226" Time="105254">Append in_memory\ab_poly C:\RESEARCH\NZ\NZ_LIA\ALOS\ablations_ALOS\ablation.shp NO_TEST "Id "Id" true false false 6 Long 0 6 ,First,#,in_memory\ab_poly,Id,-1,-1" #</Process><Process ToolSource="c:\program files (x86)\arcgis\desktop10.6\ArcToolbox\Toolboxes\Data Management Tools.tbx\Append" Date="20200226" Time="105255">Append in_memory\ab_poly C:\RESEARCH\NZ\NZ_LIA\ALOS\ablations_ALOS\ablation.shp NO_TEST "Id "Id" true false false 6 Long 0 6 ,First,#,in_memory\ab_poly,Id,-1,-1" #</Process><Process ToolSource="c:\program files (x86)\arcgis\desktop10.6\ArcToolbox\Toolboxes\Data Management Tools.tbx\Append" Date="20200226" Time="105256">Append in_memory\ab_poly C:\RESEARCH\NZ\NZ_LIA\ALOS\ablations_ALOS\ablation.shp NO_TEST "Id "Id" true false false 6 Long 0 6 ,First,#,in_memory\ab_poly,Id,-1,-1" #</Process><Process ToolSource="c:\program files (x86)\arcgis\desktop10.6\ArcToolbox\Toolboxes\Data Management Tools.tbx\Append" Date="20200226" Time="105258">Append in_memory\ab_poly C:\RESEARCH\NZ\NZ_LIA\ALOS\ablations_ALOS\ablation.shp NO_TEST "Id "Id" true false false 6 Long 0 6 ,First,#,in_memory\ab_poly,Id,-1,-1" #</Process><Process ToolSource="c:\program files (x86)\arcgis\desktop10.6\ArcToolbox\Toolboxes\Data Management Tools.tbx\Append" Date="20200226" Time="105300">Append in_memory\ab_poly C:\RESEARCH\NZ\NZ_LIA\ALOS\ablations_ALOS\ablation.shp NO_TEST "Id "Id" true false false 6 Long 0 6 ,First,#,in_memory\ab_poly,Id,-1,-1" #</Process><Process ToolSource="c:\program files (x86)\arcgis\desktop10.6\ArcToolbox\Toolboxes\Data Management Tools.tbx\Append" Date="20200226" Time="105301">Append in_memory\ab_poly C:\RESEARCH\NZ\NZ_LIA\ALOS\ablations_ALOS\ablation.shp NO_TEST "Id "Id" true false false 6 Long 0 6 ,First,#,in_memory\ab_poly,Id,-1,-1" #</Process><Process ToolSource="c:\program files (x86)\arcgis\desktop10.6\ArcToolbox\Toolboxes\Data Management Tools.tbx\Append" Date="20200226" Time="105301">Append in_memory\ab_poly C:\RESEARCH\NZ\NZ_LIA\ALOS\ablations_ALOS\ablation.shp NO_TEST "Id "Id" true false false 6 Long 0 6 ,First,#,in_memory\ab_poly,Id,-1,-1" #</Process><Process ToolSource="c:\program files (x86)\arcgis\desktop10.6\ArcToolbox\Toolboxes\Data Management Tools.tbx\Append" Date="20200226" Time="105302">Append in_memory\ab_poly C:\RESEARCH\NZ\NZ_LIA\ALOS\ablations_ALOS\ablation.shp NO_TEST "Id "Id" true false false 6 Long 0 6 ,First,#,in_memory\ab_poly,Id,-1,-1" #</Process><Process ToolSource="c:\program files (x86)\arcgis\desktop10.6\ArcToolbox\Toolboxes\Data Management Tools.tbx\Append" Date="20200226" Time="105304">Append in_memory\ab_poly C:\RESEARCH\NZ\NZ_LIA\ALOS\ablations_ALOS\ablation.shp NO_TEST "Id "Id" true false false 6 Long 0 6 ,First,#,in_memory\ab_poly,Id,-1,-1" #</Process><Process ToolSource="c:\program files (x86)\arcgis\desktop10.6\ArcToolbox\Toolboxes\Data Management Tools.tbx\Append" Date="20200226" Time="105305">Append in_memory\ab_poly C:\RESEARCH\NZ\NZ_LIA\ALOS\ablations_ALOS\ablation.shp NO_TEST "Id "Id" true false false 6 Long 0 6 ,First,#,in_memory\ab_poly,Id,-1,-1" #</Process><Process ToolSource="c:\program files (x86)\arcgis\desktop10.6\ArcToolbox\Toolboxes\Data Management Tools.tbx\Append" Date="20200226" Time="105306">Append in_memory\ab_poly C:\RESEARCH\NZ\NZ_LIA\ALOS\ablations_ALOS\ablation.shp NO_TEST "Id "Id" true false false 6 Long 0 6 ,First,#,in_memory\ab_poly,Id,-1,-1" #</Process><Process ToolSource="c:\program files (x86)\arcgis\desktop10.6\ArcToolbox\Toolboxes\Data Management Tools.tbx\Append" Date="20200226" Time="105307">Append in_memory\ab_poly C:\RESEARCH\NZ\NZ_LIA\ALOS\ablations_ALOS\ablation.shp NO_TEST "Id "Id" true false false 6 Long 0 6 ,First,#,in_memory\ab_poly,Id,-1,-1" #</Process><Process ToolSource="c:\program files (x86)\arcgis\desktop10.6\ArcToolbox\Toolboxes\Data Management Tools.tbx\Append" Date="20200226" Time="105308">Append in_memory\ab_poly C:\RESEARCH\NZ\NZ_LIA\ALOS\ablations_ALOS\ablation.shp NO_TEST "Id "Id" true false false 6 Long 0 6 ,First,#,in_memory\ab_poly,Id,-1,-1" #</Process><Process ToolSource="c:\program files (x86)\arcgis\desktop10.6\ArcToolbox\Toolboxes\Data Management Tools.tbx\Append" Date="20200226" Time="105308">Append in_memory\ab_poly C:\RESEARCH\NZ\NZ_LIA\ALOS\ablations_ALOS\ablation.shp NO_TEST "Id "Id" true false false 6 Long 0 6 ,First,#,in_memory\ab_poly,Id,-1,-1" #</Process><Process ToolSource="c:\program files (x86)\arcgis\desktop10.6\ArcToolbox\Toolboxes\Data Management Tools.tbx\Append" Date="20200226" Time="105309">Append in_memory\ab_poly C:\RESEARCH\NZ\NZ_LIA\ALOS\ablations_ALOS\ablation.shp NO_TEST "Id "Id" true false false 6 Long 0 6 ,First,#,in_memory\ab_poly,Id,-1,-1" #</Process><Process ToolSource="c:\program files (x86)\arcgis\desktop10.6\ArcToolbox\Toolboxes\Data Management Tools.tbx\Append" Date="20200226" Time="105310">Append in_memory\ab_poly C:\RESEARCH\NZ\NZ_LIA\ALOS\ablations_ALOS\ablation.shp NO_TEST "Id "Id" true false false 6 Long 0 6 ,First,#,in_memory\ab_poly,Id,-1,-1" #</Process><Process ToolSource="c:\program files (x86)\arcgis\desktop10.6\ArcToolbox\Toolboxes\Data Management Tools.tbx\Append" Date="20200226" Time="105310">Append in_memory\ab_poly C:\RESEARCH\NZ\NZ_LIA\ALOS\ablations_ALOS\ablation.shp NO_TEST "Id "Id" true false false 6 Long 0 6 ,First,#,in_memory\ab_poly,Id,-1,-1" #</Process><Process ToolSource="c:\program files (x86)\arcgis\desktop10.6\ArcToolbox\Toolboxes\Data Management Tools.tbx\Append" Date="20200226" Time="105311">Append in_memory\ab_poly C:\RESEARCH\NZ\NZ_LIA\ALOS\ablations_ALOS\ablation.shp NO_TEST "Id "Id" true false false 6 Long 0 6 ,First,#,in_memory\ab_poly,Id,-1,-1" #</Process><Process ToolSource="c:\program files (x86)\arcgis\desktop10.6\ArcToolbox\Toolboxes\Data Management Tools.tbx\Append" Date="20200226" Time="105312">Append in_memory\ab_poly C:\RESEARCH\NZ\NZ_LIA\ALOS\ablations_ALOS\ablation.shp NO_TEST "Id "Id" true false false 6 Long 0 6 ,First,#,in_memory\ab_poly,Id,-1,-1" #</Process><Process ToolSource="c:\program files (x86)\arcgis\desktop10.6\ArcToolbox\Toolboxes\Data Management Tools.tbx\Append" Date="20200226" Time="105312">Append in_memory\ab_poly C:\RESEARCH\NZ\NZ_LIA\ALOS\ablations_ALOS\ablation.shp NO_TEST "Id "Id" true false false 6 Long 0 6 ,First,#,in_memory\ab_poly,Id,-1,-1" #</Process><Process ToolSource="c:\program files (x86)\arcgis\desktop10.6\ArcToolbox\Toolboxes\Data Management Tools.tbx\Append" Date="20200226" Time="105313">Append in_memory\ab_poly C:\RESEARCH\NZ\NZ_LIA\ALOS\ablations_ALOS\ablation.shp NO_TEST "Id "Id" true false false 6 Long 0 6 ,First,#,in_memory\ab_poly,Id,-1,-1" #</Process><Process ToolSource="c:\program files (x86)\arcgis\desktop10.6\ArcToolbox\Toolboxes\Data Management Tools.tbx\Append" Date="20200226" Time="105314">Append in_memory\ab_poly C:\RESEARCH\NZ\NZ_LIA\ALOS\ablations_ALOS\ablation.shp NO_TEST "Id "Id" true false false 6 Long 0 6 ,First,#,in_memory\ab_poly,Id,-1,-1" #</Process><Process ToolSource="c:\program files (x86)\arcgis\desktop10.6\ArcToolbox\Toolboxes\Data Management Tools.tbx\Append" Date="20200226" Time="105315">Append in_memory\ab_poly C:\RESEARCH\NZ\NZ_LIA\ALOS\ablations_ALOS\ablation.shp NO_TEST "Id "Id" true false false 6 Long 0 6 ,First,#,in_memory\ab_poly,Id,-1,-1" #</Process><Process ToolSource="c:\program files (x86)\arcgis\desktop10.6\ArcToolbox\Toolboxes\Data Management Tools.tbx\Append" Date="20200226" Time="105315">Append in_memory\ab_poly C:\RESEARCH\NZ\NZ_LIA\ALOS\ablations_ALOS\ablation.shp NO_TEST "Id "Id" true false false 6 Long 0 6 ,First,#,in_memory\ab_poly,Id,-1,-1" #</Process><Process ToolSource="c:\program files (x86)\arcgis\desktop10.6\ArcToolbox\Toolboxes\Data Management Tools.tbx\Append" Date="20200226" Time="105316">Append in_memory\ab_poly C:\RESEARCH\NZ\NZ_LIA\ALOS\ablations_ALOS\ablation.shp NO_TEST "Id "Id" true false false 6 Long 0 6 ,First,#,in_memory\ab_poly,Id,-1,-1" #</Process><Process ToolSource="c:\program files (x86)\arcgis\desktop10.6\ArcToolbox\Toolboxes\Data Management Tools.tbx\Append" Date="20200226" Time="105317">Append in_memory\ab_poly C:\RESEARCH\NZ\NZ_LIA\ALOS\ablations_ALOS\ablation.shp NO_TEST "Id "Id" true false false 6 Long 0 6 ,First,#,in_memory\ab_poly,Id,-1,-1" #</Process><Process ToolSource="c:\program files (x86)\arcgis\desktop10.6\ArcToolbox\Toolboxes\Data Management Tools.tbx\Append" Date="20200226" Time="105318">Append in_memory\ab_poly C:\RESEARCH\NZ\NZ_LIA\ALOS\ablations_ALOS\ablation.shp NO_TEST "Id "Id" true false false 6 Long 0 6 ,First,#,in_memory\ab_poly,Id,-1,-1" #</Process><Process ToolSource="c:\program files (x86)\arcgis\desktop10.6\ArcToolbox\Toolboxes\Data Management Tools.tbx\Append" Date="20200226" Time="105318">Append in_memory\ab_poly C:\RESEARCH\NZ\NZ_LIA\ALOS\ablations_ALOS\ablation.shp NO_TEST "Id "Id" true false false 6 Long 0 6 ,First,#,in_memory\ab_poly,Id,-1,-1" #</Process><Process ToolSource="c:\program files (x86)\arcgis\desktop10.6\ArcToolbox\Toolboxes\Data Management Tools.tbx\Append" Date="20200226" Time="105319">Append in_memory\ab_poly C:\RESEARCH\NZ\NZ_LIA\ALOS\ablations_ALOS\ablation.shp NO_TEST "Id "Id" true false false 6 Long 0 6 ,First,#,in_memory\ab_poly,Id,-1,-1" #</Process><Process ToolSource="c:\program files (x86)\arcgis\desktop10.6\ArcToolbox\Toolboxes\Data Management Tools.tbx\Append" Date="20200226" Time="105320">Append in_memory\ab_poly C:\RESEARCH\NZ\NZ_LIA\ALOS\ablations_ALOS\ablation.shp NO_TEST "Id "Id" true false false 6 Long 0 6 ,First,#,in_memory\ab_poly,Id,-1,-1" #</Process><Process ToolSource="c:\program files (x86)\arcgis\desktop10.6\ArcToolbox\Toolboxes\Data Management Tools.tbx\Append" Date="20200226" Time="105321">Append in_memory\ab_poly C:\RESEARCH\NZ\NZ_LIA\ALOS\ablations_ALOS\ablation.shp NO_TEST "Id "Id" true false false 6 Long 0 6 ,First,#,in_memory\ab_poly,Id,-1,-1" #</Process><Process ToolSource="c:\program files (x86)\arcgis\desktop10.6\ArcToolbox\Toolboxes\Data Management Tools.tbx\Append" Date="20200226" Time="105322">Append in_memory\ab_poly C:\RESEARCH\NZ\NZ_LIA\ALOS\ablations_ALOS\ablation.shp NO_TEST "Id "Id" true false false 6 Long 0 6 ,First,#,in_memory\ab_poly,Id,-1,-1" #</Process><Process ToolSource="c:\program files (x86)\arcgis\desktop10.6\ArcToolbox\Toolboxes\Data Management Tools.tbx\Append" Date="20200226" Time="105323">Append in_memory\ab_poly C:\RESEARCH\NZ\NZ_LIA\ALOS\ablations_ALOS\ablation.shp NO_TEST "Id "Id" true false false 6 Long 0 6 ,First,#,in_memory\ab_poly,Id,-1,-1" #</Process><Process ToolSource="c:\program files (x86)\arcgis\desktop10.6\ArcToolbox\Toolboxes\Data Management Tools.tbx\Append" Date="20200226" Time="105324">Append in_memory\ab_poly C:\RESEARCH\NZ\NZ_LIA\ALOS\ablations_ALOS\ablation.shp NO_TEST "Id "Id" true false false 6 Long 0 6 ,First,#,in_memory\ab_poly,Id,-1,-1" #</Process><Process ToolSource="c:\program files (x86)\arcgis\desktop10.6\ArcToolbox\Toolboxes\Data Management Tools.tbx\Append" Date="20200226" Time="105325">Append in_memory\ab_poly C:\RESEARCH\NZ\NZ_LIA\ALOS\ablations_ALOS\ablation.shp NO_TEST "Id "Id" true false false 6 Long 0 6 ,First,#,in_memory\ab_poly,Id,-1,-1" #</Process><Process ToolSource="c:\program files (x86)\arcgis\desktop10.6\ArcToolbox\Toolboxes\Data Management Tools.tbx\Append" Date="20200226" Time="105326">Append in_memory\ab_poly C:\RESEARCH\NZ\NZ_LIA\ALOS\ablations_ALOS\ablation.shp NO_TEST "Id "Id" true false false 6 Long 0 6 ,First,#,in_memory\ab_poly,Id,-1,-1" #</Process><Process ToolSource="c:\program files (x86)\arcgis\desktop10.6\ArcToolbox\Toolboxes\Data Management Tools.tbx\Append" Date="20200226" Time="105327">Append in_memory\ab_poly C:\RESEARCH\NZ\NZ_LIA\ALOS\ablations_ALOS\ablation.shp NO_TEST "Id "Id" true false false 6 Long 0 6 ,First,#,in_memory\ab_poly,Id,-1,-1" #</Process><Process ToolSource="c:\program files (x86)\arcgis\desktop10.6\ArcToolbox\Toolboxes\Data Management Tools.tbx\Append" Date="20200226" Time="105329">Append in_memory\ab_poly C:\RESEARCH\NZ\NZ_LIA\ALOS\ablations_ALOS\ablation.shp NO_TEST "Id "Id" true false false 6 Long 0 6 ,First,#,in_memory\ab_poly,Id,-1,-1" #</Process><Process ToolSource="c:\program files (x86)\arcgis\desktop10.6\ArcToolbox\Toolboxes\Data Management Tools.tbx\Append" Date="20200226" Time="105330">Append in_memory\ab_poly C:\RESEARCH\NZ\NZ_LIA\ALOS\ablations_ALOS\ablation.shp NO_TEST "Id "Id" true false false 6 Long 0 6 ,First,#,in_memory\ab_poly,Id,-1,-1" #</Process><Process ToolSource="c:\program files (x86)\arcgis\desktop10.6\ArcToolbox\Toolboxes\Data Management Tools.tbx\Append" Date="20200226" Time="105331">Append in_memory\ab_poly C:\RESEARCH\NZ\NZ_LIA\ALOS\ablations_ALOS\ablation.shp NO_TEST "Id "Id" true false false 6 Long 0 6 ,First,#,in_memory\ab_poly,Id,-1,-1" #</Process><Process ToolSource="c:\program files (x86)\arcgis\desktop10.6\ArcToolbox\Toolboxes\Data Management Tools.tbx\Append" Date="20200226" Time="105332">Append in_memory\ab_poly C:\RESEARCH\NZ\NZ_LIA\ALOS\ablations_ALOS\ablation.shp NO_TEST "Id "Id" true false false 6 Long 0 6 ,First,#,in_memory\ab_poly,Id,-1,-1" #</Process><Process ToolSource="c:\program files (x86)\arcgis\desktop10.6\ArcToolbox\Toolboxes\Data Management Tools.tbx\Append" Date="20200226" Time="105334">Append in_memory\ab_poly C:\RESEARCH\NZ\NZ_LIA\ALOS\ablations_ALOS\ablation.shp NO_TEST "Id "Id" true false false 6 Long 0 6 ,First,#,in_memory\ab_poly,Id,-1,-1" #</Process><Process ToolSource="c:\program files (x86)\arcgis\desktop10.6\ArcToolbox\Toolboxes\Data Management Tools.tbx\Append" Date="20200226" Time="105335">Append in_memory\ab_poly C:\RESEARCH\NZ\NZ_LIA\ALOS\ablations_ALOS\ablation.shp NO_TEST "Id "Id" true false false 6 Long 0 6 ,First,#,in_memory\ab_poly,Id,-1,-1" #</Process><Process ToolSource="c:\program files (x86)\arcgis\desktop10.6\ArcToolbox\Toolboxes\Data Management Tools.tbx\Append" Date="20200226" Time="105336">Append in_memory\ab_poly C:\RESEARCH\NZ\NZ_LIA\ALOS\ablations_ALOS\ablation.shp NO_TEST "Id "Id" true false false 6 Long 0 6 ,First,#,in_memory\ab_poly,Id,-1,-1" #</Process><Process ToolSource="c:\program files (x86)\arcgis\desktop10.6\ArcToolbox\Toolboxes\Data Management Tools.tbx\Append" Date="20200226" Time="105337">Append in_memory\ab_poly C:\RESEARCH\NZ\NZ_LIA\ALOS\ablations_ALOS\ablation.shp NO_TEST "Id "Id" true false false 6 Long 0 6 ,First,#,in_memory\ab_poly,Id,-1,-1" #</Process><Process ToolSource="c:\program files (x86)\arcgis\desktop10.6\ArcToolbox\Toolboxes\Data Management Tools.tbx\Append" Date="20200226" Time="105338">Append in_memory\ab_poly C:\RESEARCH\NZ\NZ_LIA\ALOS\ablations_ALOS\ablation.shp NO_TEST "Id "Id" true false false 6 Long 0 6 ,First,#,in_memory\ab_poly,Id,-1,-1" #</Process><Process ToolSource="c:\program files (x86)\arcgis\desktop10.6\ArcToolbox\Toolboxes\Data Management Tools.tbx\Append" Date="20200226" Time="105339">Append in_memory\ab_poly C:\RESEARCH\NZ\NZ_LIA\ALOS\ablations_ALOS\ablation.shp NO_TEST "Id "Id" true false false 6 Long 0 6 ,First,#,in_memory\ab_poly,Id,-1,-1" #</Process><Process ToolSource="c:\program files (x86)\arcgis\desktop10.6\ArcToolbox\Toolboxes\Data Management Tools.tbx\Append" Date="20200226" Time="105340">Append in_memory\ab_poly C:\RESEARCH\NZ\NZ_LIA\ALOS\ablations_ALOS\ablation.shp NO_TEST "Id "Id" true false false 6 Long 0 6 ,First,#,in_memory\ab_poly,Id,-1,-1" #</Process><Process ToolSource="c:\program files (x86)\arcgis\desktop10.6\ArcToolbox\Toolboxes\Data Management Tools.tbx\Append" Date="20200226" Time="105341">Append in_memory\ab_poly C:\RESEARCH\NZ\NZ_LIA\ALOS\ablations_ALOS\ablation.shp NO_TEST "Id "Id" true false false 6 Long 0 6 ,First,#,in_memory\ab_poly,Id,-1,-1" #</Process><Process ToolSource="c:\program files (x86)\arcgis\desktop10.6\ArcToolbox\Toolboxes\Data Management Tools.tbx\Append" Date="20200226" Time="105342">Append in_memory\ab_poly C:\RESEARCH\NZ\NZ_LIA\ALOS\ablations_ALOS\ablation.shp NO_TEST "Id "Id" true false false 6 Long 0 6 ,First,#,in_memory\ab_poly,Id,-1,-1" #</Process><Process ToolSource="c:\program files (x86)\arcgis\desktop10.6\ArcToolbox\Toolboxes\Data Management Tools.tbx\Append" Date="20200226" Time="105343">Append in_memory\ab_poly C:\RESEARCH\NZ\NZ_LIA\ALOS\ablations_ALOS\ablation.shp NO_TEST "Id "Id" true false false 6 Long 0 6 ,First,#,in_memory\ab_poly,Id,-1,-1" #</Process><Process ToolSource="c:\program files (x86)\arcgis\desktop10.6\ArcToolbox\Toolboxes\Data Management Tools.tbx\Append" Date="20200226" Time="105344">Append in_memory\ab_poly C:\RESEARCH\NZ\NZ_LIA\ALOS\ablations_ALOS\ablation.shp NO_TEST "Id "Id" true false false 6 Long 0 6 ,First,#,in_memory\ab_poly,Id,-1,-1" #</Process><Process ToolSource="c:\program files (x86)\arcgis\desktop10.6\ArcToolbox\Toolboxes\Data Management Tools.tbx\Append" Date="20200226" Time="105344">Append in_memory\ab_poly C:\RESEARCH\NZ\NZ_LIA\ALOS\ablations_ALOS\ablation.shp NO_TEST "Id "Id" true false false 6 Long 0 6 ,First,#,in_memory\ab_poly,Id,-1,-1" #</Process><Process ToolSource="c:\program files (x86)\arcgis\desktop10.6\ArcToolbox\Toolboxes\Data Management Tools.tbx\Append" Date="20200226" Time="105345">Append in_memory\ab_poly C:\RESEARCH\NZ\NZ_LIA\ALOS\ablations_ALOS\ablation.shp NO_TEST "Id "Id" true false false 6 Long 0 6 ,First,#,in_memory\ab_poly,Id,-1,-1" #</Process><Process ToolSource="c:\program files (x86)\arcgis\desktop10.6\ArcToolbox\Toolboxes\Data Management Tools.tbx\Append" Date="20200226" Time="105346">Append in_memory\ab_poly C:\RESEARCH\NZ\NZ_LIA\ALOS\ablations_ALOS\ablation.shp NO_TEST "Id "Id" true false false 6 Long 0 6 ,First,#,in_memory\ab_poly,Id,-1,-1" #</Process><Process ToolSource="c:\program files (x86)\arcgis\desktop10.6\ArcToolbox\Toolboxes\Data Management Tools.tbx\Append" Date="20200226" Time="105346">Append in_memory\ab_poly C:\RESEARCH\NZ\NZ_LIA\ALOS\ablations_ALOS\ablation.shp NO_TEST "Id "Id" true false false 6 Long 0 6 ,First,#,in_memory\ab_poly,Id,-1,-1" #</Process><Process ToolSource="c:\program files (x86)\arcgis\desktop10.6\ArcToolbox\Toolboxes\Data Management Tools.tbx\Append" Date="20200226" Time="105347">Append in_memory\ab_poly C:\RESEARCH\NZ\NZ_LIA\ALOS\ablations_ALOS\ablation.shp NO_TEST "Id "Id" true false false 6 Long 0 6 ,First,#,in_memory\ab_poly,Id,-1,-1" #</Process><Process ToolSource="c:\program files (x86)\arcgis\desktop10.6\ArcToolbox\Toolboxes\Data Management Tools.tbx\Append" Date="20200226" Time="105348">Append in_memory\ab_poly C:\RESEARCH\NZ\NZ_LIA\ALOS\ablations_ALOS\ablation.shp NO_TEST "Id "Id" true false false 6 Long 0 6 ,First,#,in_memory\ab_poly,Id,-1,-1" #</Process><Process ToolSource="c:\program files (x86)\arcgis\desktop10.6\ArcToolbox\Toolboxes\Data Management Tools.tbx\Append" Date="20200226" Time="105349">Append in_memory\ab_poly C:\RESEARCH\NZ\NZ_LIA\ALOS\ablations_ALOS\ablation.shp NO_TEST "Id "Id" true false false 6 Long 0 6 ,First,#,in_memory\ab_poly,Id,-1,-1" #</Process><Process ToolSource="c:\program files (x86)\arcgis\desktop10.6\ArcToolbox\Toolboxes\Data Management Tools.tbx\Append" Date="20200226" Time="105350">Append in_memory\ab_poly C:\RESEARCH\NZ\NZ_LIA\ALOS\ablations_ALOS\ablation.shp NO_TEST "Id "Id" true false false 6 Long 0 6 ,First,#,in_memory\ab_poly,Id,-1,-1" #</Process><Process ToolSource="c:\program files (x86)\arcgis\desktop10.6\ArcToolbox\Toolboxes\Data Management Tools.tbx\Append" Date="20200226" Time="105350">Append in_memory\ab_poly C:\RESEARCH\NZ\NZ_LIA\ALOS\ablations_ALOS\ablation.shp NO_TEST "Id "Id" true false false 6 Long 0 6 ,First,#,in_memory\ab_poly,Id,-1,-1" #</Process><Process ToolSource="c:\program files (x86)\arcgis\desktop10.6\ArcToolbox\Toolboxes\Data Management Tools.tbx\Append" Date="20200226" Time="105351">Append in_memory\ab_poly C:\RESEARCH\NZ\NZ_LIA\ALOS\ablations_ALOS\ablation.shp NO_TEST "Id "Id" true false false 6 Long 0 6 ,First,#,in_memory\ab_poly,Id,-1,-1" #</Process><Process ToolSource="c:\program files (x86)\arcgis\desktop10.6\ArcToolbox\Toolboxes\Data Management Tools.tbx\Append" Date="20200226" Time="105352">Append in_memory\ab_poly C:\RESEARCH\NZ\NZ_LIA\ALOS\ablations_ALOS\ablation.shp NO_TEST "Id "Id" true false false 6 Long 0 6 ,First,#,in_memory\ab_poly,Id,-1,-1" #</Process><Process ToolSource="c:\program files (x86)\arcgis\desktop10.6\ArcToolbox\Toolboxes\Data Management Tools.tbx\Append" Date="20200226" Time="105353">Append in_memory\ab_poly C:\RESEARCH\NZ\NZ_LIA\ALOS\ablations_ALOS\ablation.shp NO_TEST "Id "Id" true false false 6 Long 0 6 ,First,#,in_memory\ab_poly,Id,-1,-1" #</Process><Process ToolSource="c:\program files (x86)\arcgis\desktop10.6\ArcToolbox\Toolboxes\Data Management Tools.tbx\Append" Date="20200226" Time="105353">Append in_memory\ab_poly C:\RESEARCH\NZ\NZ_LIA\ALOS\ablations_ALOS\ablation.shp NO_TEST "Id "Id" true false false 6 Long 0 6 ,First,#,in_memory\ab_poly,Id,-1,-1" #</Process><Process ToolSource="c:\program files (x86)\arcgis\desktop10.6\ArcToolbox\Toolboxes\Data Management Tools.tbx\Append" Date="20200226" Time="105354">Append in_memory\ab_poly C:\RESEARCH\NZ\NZ_LIA\ALOS\ablations_ALOS\ablation.shp NO_TEST "Id "Id" true false false 6 Long 0 6 ,First,#,in_memory\ab_poly,Id,-1,-1" #</Process><Process ToolSource="c:\program files (x86)\arcgis\desktop10.6\ArcToolbox\Toolboxes\Data Management Tools.tbx\Append" Date="20200226" Time="105355">Append in_memory\ab_poly C:\RESEARCH\NZ\NZ_LIA\ALOS\ablations_ALOS\ablation.shp NO_TEST "Id "Id" true false false 6 Long 0 6 ,First,#,in_memory\ab_poly,Id,-1,-1" #</Process><Process ToolSource="c:\program files (x86)\arcgis\desktop10.6\ArcToolbox\Toolboxes\Data Management Tools.tbx\Append" Date="20200226" Time="105356">Append in_memory\ab_poly C:\RESEARCH\NZ\NZ_LIA\ALOS\ablations_ALOS\ablation.shp NO_TEST "Id "Id" true false false 6 Long 0 6 ,First,#,in_memory\ab_poly,Id,-1,-1" #</Process><Process ToolSource="c:\program files (x86)\arcgis\desktop10.6\ArcToolbox\Toolboxes\Data Management Tools.tbx\Append" Date="20200226" Time="105358">Append in_memory\ab_poly C:\RESEARCH\NZ\NZ_LIA\ALOS\ablations_ALOS\ablation.shp NO_TEST "Id "Id" true false false 6 Long 0 6 ,First,#,in_memory\ab_poly,Id,-1,-1" #</Process><Process ToolSource="c:\program files (x86)\arcgis\desktop10.6\ArcToolbox\Toolboxes\Data Management Tools.tbx\Append" Date="20200226" Time="105358">Append in_memory\ab_poly C:\RESEARCH\NZ\NZ_LIA\ALOS\ablations_ALOS\ablation.shp NO_TEST "Id "Id" true false false 6 Long 0 6 ,First,#,in_memory\ab_poly,Id,-1,-1" #</Process><Process ToolSource="c:\program files (x86)\arcgis\desktop10.6\ArcToolbox\Toolboxes\Data Management Tools.tbx\Append" Date="20200226" Time="105400">Append in_memory\ab_poly C:\RESEARCH\NZ\NZ_LIA\ALOS\ablations_ALOS\ablation.shp NO_TEST "Id "Id" true false false 6 Long 0 6 ,First,#,in_memory\ab_poly,Id,-1,-1" #</Process><Process ToolSource="c:\program files (x86)\arcgis\desktop10.6\ArcToolbox\Toolboxes\Data Management Tools.tbx\Append" Date="20200226" Time="105400">Append in_memory\ab_poly C:\RESEARCH\NZ\NZ_LIA\ALOS\ablations_ALOS\ablation.shp NO_TEST "Id "Id" true false false 6 Long 0 6 ,First,#,in_memory\ab_poly,Id,-1,-1" #</Process><Process ToolSource="c:\program files (x86)\arcgis\desktop10.6\ArcToolbox\Toolboxes\Data Management Tools.tbx\Append" Date="20200226" Time="105402">Append in_memory\ab_poly C:\RESEARCH\NZ\NZ_LIA\ALOS\ablations_ALOS\ablation.shp NO_TEST "Id "Id" true false false 6 Long 0 6 ,First,#,in_memory\ab_poly,Id,-1,-1" #</Process><Process ToolSource="c:\program files (x86)\arcgis\desktop10.6\ArcToolbox\Toolboxes\Data Management Tools.tbx\Append" Date="20200226" Time="105403">Append in_memory\ab_poly C:\RESEARCH\NZ\NZ_LIA\ALOS\ablations_ALOS\ablation.shp NO_TEST "Id "Id" true false false 6 Long 0 6 ,First,#,in_memory\ab_poly,Id,-1,-1" #</Process><Process ToolSource="c:\program files (x86)\arcgis\desktop10.6\ArcToolbox\Toolboxes\Data Management Tools.tbx\Append" Date="20200226" Time="105404">Append in_memory\ab_poly C:\RESEARCH\NZ\NZ_LIA\ALOS\ablations_ALOS\ablation.shp NO_TEST "Id "Id" true false false 6 Long 0 6 ,First,#,in_memory\ab_poly,Id,-1,-1" #</Process><Process ToolSource="c:\program files (x86)\arcgis\desktop10.6\ArcToolbox\Toolboxes\Data Management Tools.tbx\Append" Date="20200226" Time="105405">Append in_memory\ab_poly C:\RESEARCH\NZ\NZ_LIA\ALOS\ablations_ALOS\ablation.shp NO_TEST "Id "Id" true false false 6 Long 0 6 ,First,#,in_memory\ab_poly,Id,-1,-1" #</Process><Process ToolSource="c:\program files (x86)\arcgis\desktop10.6\ArcToolbox\Toolboxes\Data Management Tools.tbx\Append" Date="20200226" Time="105406">Append in_memory\ab_poly C:\RESEARCH\NZ\NZ_LIA\ALOS\ablations_ALOS\ablation.shp NO_TEST "Id "Id" true false false 6 Long 0 6 ,First,#,in_memory\ab_poly,Id,-1,-1" #</Process><Process ToolSource="c:\program files (x86)\arcgis\desktop10.6\ArcToolbox\Toolboxes\Data Management Tools.tbx\Append" Date="20200226" Time="105408">Append in_memory\ab_poly C:\RESEARCH\NZ\NZ_LIA\ALOS\ablations_ALOS\ablation.shp NO_TEST "Id "Id" true false false 6 Long 0 6 ,First,#,in_memory\ab_poly,Id,-1,-1" #</Process><Process ToolSource="c:\program files (x86)\arcgis\desktop10.6\ArcToolbox\Toolboxes\Data Management Tools.tbx\Append" Date="20200226" Time="105409">Append in_memory\ab_poly C:\RESEARCH\NZ\NZ_LIA\ALOS\ablations_ALOS\ablation.shp NO_TEST "Id "Id" true false false 6 Long 0 6 ,First,#,in_memory\ab_poly,Id,-1,-1" #</Process><Process ToolSource="c:\program files (x86)\arcgis\desktop10.6\ArcToolbox\Toolboxes\Data Management Tools.tbx\Append" Date="20200226" Time="105410">Append in_memory\ab_poly C:\RESEARCH\NZ\NZ_LIA\ALOS\ablations_ALOS\ablation.shp NO_TEST "Id "Id" true false false 6 Long 0 6 ,First,#,in_memory\ab_poly,Id,-1,-1" #</Process><Process ToolSource="c:\program files (x86)\arcgis\desktop10.6\ArcToolbox\Toolboxes\Data Management Tools.tbx\Append" Date="20200226" Time="105411">Append in_memory\ab_poly C:\RESEARCH\NZ\NZ_LIA\ALOS\ablations_ALOS\ablation.shp NO_TEST "Id "Id" true false false 6 Long 0 6 ,First,#,in_memory\ab_poly,Id,-1,-1" #</Process><Process ToolSource="c:\program files (x86)\arcgis\desktop10.6\ArcToolbox\Toolboxes\Data Management Tools.tbx\Append" Date="20200226" Time="105412">Append in_memory\ab_poly C:\RESEARCH\NZ\NZ_LIA\ALOS\ablations_ALOS\ablation.shp NO_TEST "Id "Id" true false false 6 Long 0 6 ,First,#,in_memory\ab_poly,Id,-1,-1" #</Process><Process ToolSource="c:\program files (x86)\arcgis\desktop10.6\ArcToolbox\Toolboxes\Data Management Tools.tbx\Append" Date="20200226" Time="105414">Append in_memory\ab_poly C:\RESEARCH\NZ\NZ_LIA\ALOS\ablations_ALOS\ablation.shp NO_TEST "Id "Id" true false false 6 Long 0 6 ,First,#,in_memory\ab_poly,Id,-1,-1" #</Process><Process ToolSource="c:\program files (x86)\arcgis\desktop10.6\ArcToolbox\Toolboxes\Data Management Tools.tbx\Append" Date="20200226" Time="105415">Append in_memory\ab_poly C:\RESEARCH\NZ\NZ_LIA\ALOS\ablations_ALOS\ablation.shp NO_TEST "Id "Id" true false false 6 Long 0 6 ,First,#,in_memory\ab_poly,Id,-1,-1" #</Process><Process ToolSource="c:\program files (x86)\arcgis\desktop10.6\ArcToolbox\Toolboxes\Data Management Tools.tbx\Append" Date="20200226" Time="105416">Append in_memory\ab_poly C:\RESEARCH\NZ\NZ_LIA\ALOS\ablations_ALOS\ablation.shp NO_TEST "Id "Id" true false false 6 Long 0 6 ,First,#,in_memory\ab_poly,Id,-1,-1" #</Process><Process ToolSource="c:\program files (x86)\arcgis\desktop10.6\ArcToolbox\Toolboxes\Data Management Tools.tbx\Append" Date="20200226" Time="105417">Append in_memory\ab_poly C:\RESEARCH\NZ\NZ_LIA\ALOS\ablations_ALOS\ablation.shp NO_TEST "Id "Id" true false false 6 Long 0 6 ,First,#,in_memory\ab_poly,Id,-1,-1" #</Process><Process ToolSource="c:\program files (x86)\arcgis\desktop10.6\ArcToolbox\Toolboxes\Data Management Tools.tbx\Append" Date="20200226" Time="105418">Append in_memory\ab_poly C:\RESEARCH\NZ\NZ_LIA\ALOS\ablations_ALOS\ablation.shp NO_TEST "Id "Id" true false false 6 Long 0 6 ,First,#,in_memory\ab_poly,Id,-1,-1" #</Process><Process ToolSource="c:\program files (x86)\arcgis\desktop10.6\ArcToolbox\Toolboxes\Data Management Tools.tbx\Append" Date="20200226" Time="105419">Append in_memory\ab_poly C:\RESEARCH\NZ\NZ_LIA\ALOS\ablations_ALOS\ablation.shp NO_TEST "Id "Id" true false false 6 Long 0 6 ,First,#,in_memory\ab_poly,Id,-1,-1" #</Process><Process ToolSource="c:\program files (x86)\arcgis\desktop10.6\ArcToolbox\Toolboxes\Data Management Tools.tbx\Append" Date="20200226" Time="105420">Append in_memory\ab_poly C:\RESEARCH\NZ\NZ_LIA\ALOS\ablations_ALOS\ablation.shp NO_TEST "Id "Id" true false false 6 Long 0 6 ,First,#,in_memory\ab_poly,Id,-1,-1" #</Process><Process ToolSource="c:\program files (x86)\arcgis\desktop10.6\ArcToolbox\Toolboxes\Data Management Tools.tbx\Append" Date="20200226" Time="105421">Append in_memory\ab_poly C:\RESEARCH\NZ\NZ_LIA\ALOS\ablations_ALOS\ablation.shp NO_TEST "Id "Id" true false false 6 Long 0 6 ,First,#,in_memory\ab_poly,Id,-1,-1" #</Process><Process ToolSource="c:\program files (x86)\arcgis\desktop10.6\ArcToolbox\Toolboxes\Data Management Tools.tbx\Append" Date="20200226" Time="105422">Append in_memory\ab_poly C:\RESEARCH\NZ\NZ_LIA\ALOS\ablations_ALOS\ablation.shp NO_TEST "Id "Id" true false false 6 Long 0 6 ,First,#,in_memory\ab_poly,Id,-1,-1" #</Process><Process ToolSource="c:\program files (x86)\arcgis\desktop10.6\ArcToolbox\Toolboxes\Data Management Tools.tbx\Append" Date="20200226" Time="105423">Append in_memory\ab_poly C:\RESEARCH\NZ\NZ_LIA\ALOS\ablations_ALOS\ablation.shp NO_TEST "Id "Id" true false false 6 Long 0 6 ,First,#,in_memory\ab_poly,Id,-1,-1" #</Process><Process ToolSource="c:\program files (x86)\arcgis\desktop10.6\ArcToolbox\Toolboxes\Data Management Tools.tbx\Append" Date="20200226" Time="105424">Append in_memory\ab_poly C:\RESEARCH\NZ\NZ_LIA\ALOS\ablations_ALOS\ablation.shp NO_TEST "Id "Id" true false false 6 Long 0 6 ,First,#,in_memory\ab_poly,Id,-1,-1" #</Process><Process ToolSource="c:\program files (x86)\arcgis\desktop10.6\ArcToolbox\Toolboxes\Data Management Tools.tbx\Append" Date="20200226" Time="105425">Append in_memory\ab_poly C:\RESEARCH\NZ\NZ_LIA\ALOS\ablations_ALOS\ablation.shp NO_TEST "Id "Id" true false false 6 Long 0 6 ,First,#,in_memory\ab_poly,Id,-1,-1" #</Process><Process ToolSource="c:\program files (x86)\arcgis\desktop10.6\ArcToolbox\Toolboxes\Data Management Tools.tbx\Append" Date="20200226" Time="105426">Append in_memory\ab_poly C:\RESEARCH\NZ\NZ_LIA\ALOS\ablations_ALOS\ablation.shp NO_TEST "Id "Id" true false false 6 Long 0 6 ,First,#,in_memory\ab_poly,Id,-1,-1" #</Process><Process ToolSource="c:\program files (x86)\arcgis\desktop10.6\ArcToolbox\Toolboxes\Data Management Tools.tbx\Append" Date="20200226" Time="105427">Append in_memory\ab_poly C:\RESEARCH\NZ\NZ_LIA\ALOS\ablations_ALOS\ablation.shp NO_TEST "Id "Id" true false false 6 Long 0 6 ,First,#,in_memory\ab_poly,Id,-1,-1" #</Process><Process ToolSource="c:\program files (x86)\arcgis\desktop10.6\ArcToolbox\Toolboxes\Data Management Tools.tbx\Append" Date="20200226" Time="105428">Append in_memory\ab_poly C:\RESEARCH\NZ\NZ_LIA\ALOS\ablations_ALOS\ablation.shp NO_TEST "Id "Id" true false false 6 Long 0 6 ,First,#,in_memory\ab_poly,Id,-1,-1" #</Process><Process ToolSource="c:\program files (x86)\arcgis\desktop10.6\ArcToolbox\Toolboxes\Data Management Tools.tbx\Append" Date="20200226" Time="105430">Append in_memory\ab_poly C:\RESEARCH\NZ\NZ_LIA\ALOS\ablations_ALOS\ablation.shp NO_TEST "Id "Id" true false false 6 Long 0 6 ,First,#,in_memory\ab_poly,Id,-1,-1" #</Process><Process ToolSource="c:\program files (x86)\arcgis\desktop10.6\ArcToolbox\Toolboxes\Data Management Tools.tbx\Append" Date="20200226" Time="105431">Append in_memory\ab_poly C:\RESEARCH\NZ\NZ_LIA\ALOS\ablations_ALOS\ablation.shp NO_TEST "Id "Id" true false false 6 Long 0 6 ,First,#,in_memory\ab_poly,Id,-1,-1" #</Process><Process ToolSource="c:\program files (x86)\arcgis\desktop10.6\ArcToolbox\Toolboxes\Data Management Tools.tbx\Append" Date="20200226" Time="105432">Append in_memory\ab_poly C:\RESEARCH\NZ\NZ_LIA\ALOS\ablations_ALOS\ablation.shp NO_TEST "Id "Id" true false false 6 Long 0 6 ,First,#,in_memory\ab_poly,Id,-1,-1" #</Process><Process ToolSource="c:\program files (x86)\arcgis\desktop10.6\ArcToolbox\Toolboxes\Data Management Tools.tbx\Append" Date="20200226" Time="105433">Append in_memory\ab_poly C:\RESEARCH\NZ\NZ_LIA\ALOS\ablations_ALOS\ablation.shp NO_TEST "Id "Id" true false false 6 Long 0 6 ,First,#,in_memory\ab_poly,Id,-1,-1" #</Process><Process ToolSource="c:\program files (x86)\arcgis\desktop10.6\ArcToolbox\Toolboxes\Data Management Tools.tbx\Append" Date="20200226" Time="105433">Append in_memory\ab_poly C:\RESEARCH\NZ\NZ_LIA\ALOS\ablations_ALOS\ablation.shp NO_TEST "Id "Id" true false false 6 Long 0 6 ,First,#,in_memory\ab_poly,Id,-1,-1" #</Process><Process ToolSource="c:\program files (x86)\arcgis\desktop10.6\ArcToolbox\Toolboxes\Data Management Tools.tbx\Append" Date="20200226" Time="105434">Append in_memory\ab_poly C:\RESEARCH\NZ\NZ_LIA\ALOS\ablations_ALOS\ablation.shp NO_TEST "Id "Id" true false false 6 Long 0 6 ,First,#,in_memory\ab_poly,Id,-1,-1" #</Process><Process ToolSource="c:\program files (x86)\arcgis\desktop10.6\ArcToolbox\Toolboxes\Data Management Tools.tbx\Append" Date="20200226" Time="105434">Append in_memory\ab_poly C:\RESEARCH\NZ\NZ_LIA\ALOS\ablations_ALOS\ablation.shp NO_TEST "Id "Id" true false false 6 Long 0 6 ,First,#,in_memory\ab_poly,Id,-1,-1" #</Process><Process ToolSource="c:\program files (x86)\arcgis\desktop10.6\ArcToolbox\Toolboxes\Data Management Tools.tbx\Append" Date="20200226" Time="105435">Append in_memory\ab_poly C:\RESEARCH\NZ\NZ_LIA\ALOS\ablations_ALOS\ablation.shp NO_TEST "Id "Id" true false false 6 Long 0 6 ,First,#,in_memory\ab_poly,Id,-1,-1" #</Process><Process ToolSource="c:\program files (x86)\arcgis\desktop10.6\ArcToolbox\Toolboxes\Data Management Tools.tbx\Append" Date="20200226" Time="105435">Append in_memory\ab_poly C:\RESEARCH\NZ\NZ_LIA\ALOS\ablations_ALOS\ablation.shp NO_TEST "Id "Id" true false false 6 Long 0 6 ,First,#,in_memory\ab_poly,Id,-1,-1" #</Process><Process ToolSource="c:\program files (x86)\arcgis\desktop10.6\ArcToolbox\Toolboxes\Data Management Tools.tbx\Append" Date="20200226" Time="105436">Append in_memory\ab_poly C:\RESEARCH\NZ\NZ_LIA\ALOS\ablations_ALOS\ablation.shp NO_TEST "Id "Id" true false false 6 Long 0 6 ,First,#,in_memory\ab_poly,Id,-1,-1" #</Process><Process ToolSource="c:\program files (x86)\arcgis\desktop10.6\ArcToolbox\Toolboxes\Data Management Tools.tbx\Append" Date="20200226" Time="105437">Append in_memory\ab_poly C:\RESEARCH\NZ\NZ_LIA\ALOS\ablations_ALOS\ablation.shp NO_TEST "Id "Id" true false false 6 Long 0 6 ,First,#,in_memory\ab_poly,Id,-1,-1" #</Process><Process ToolSource="c:\program files (x86)\arcgis\desktop10.6\ArcToolbox\Toolboxes\Data Management Tools.tbx\Append" Date="20200226" Time="105438">Append in_memory\ab_poly C:\RESEARCH\NZ\NZ_LIA\ALOS\ablations_ALOS\ablation.shp NO_TEST "Id "Id" true false false 6 Long 0 6 ,First,#,in_memory\ab_poly,Id,-1,-1" #</Process><Process ToolSource="c:\program files (x86)\arcgis\desktop10.6\ArcToolbox\Toolboxes\Data Management Tools.tbx\Append" Date="20200226" Time="105439">Append in_memory\ab_poly C:\RESEARCH\NZ\NZ_LIA\ALOS\ablations_ALOS\ablation.shp NO_TEST "Id "Id" true false false 6 Long 0 6 ,First,#,in_memory\ab_poly,Id,-1,-1" #</Process><Process ToolSource="c:\program files (x86)\arcgis\desktop10.6\ArcToolbox\Toolboxes\Data Management Tools.tbx\Append" Date="20200226" Time="105439">Append in_memory\ab_poly C:\RESEARCH\NZ\NZ_LIA\ALOS\ablations_ALOS\ablation.shp NO_TEST "Id "Id" true false false 6 Long 0 6 ,First,#,in_memory\ab_poly,Id,-1,-1" #</Process><Process ToolSource="c:\program files (x86)\arcgis\desktop10.6\ArcToolbox\Toolboxes\Data Management Tools.tbx\Append" Date="20200226" Time="105440">Append in_memory\ab_poly C:\RESEARCH\NZ\NZ_LIA\ALOS\ablations_ALOS\ablation.shp NO_TEST "Id "Id" true false false 6 Long 0 6 ,First,#,in_memory\ab_poly,Id,-1,-1" #</Process><Process ToolSource="c:\program files (x86)\arcgis\desktop10.6\ArcToolbox\Toolboxes\Data Management Tools.tbx\Append" Date="20200226" Time="105441">Append in_memory\ab_poly C:\RESEARCH\NZ\NZ_LIA\ALOS\ablations_ALOS\ablation.shp NO_TEST "Id "Id" true false false 6 Long 0 6 ,First,#,in_memory\ab_poly,Id,-1,-1" #</Process><Process ToolSource="c:\program files (x86)\arcgis\desktop10.6\ArcToolbox\Toolboxes\Data Management Tools.tbx\Append" Date="20200226" Time="105441">Append in_memory\ab_poly C:\RESEARCH\NZ\NZ_LIA\ALOS\ablations_ALOS\ablation.shp NO_TEST "Id "Id" true false false 6 Long 0 6 ,First,#,in_memory\ab_poly,Id,-1,-1" #</Process><Process ToolSource="c:\program files (x86)\arcgis\desktop10.6\ArcToolbox\Toolboxes\Data Management Tools.tbx\Append" Date="20200226" Time="105442">Append in_memory\ab_poly C:\RESEARCH\NZ\NZ_LIA\ALOS\ablations_ALOS\ablation.shp NO_TEST "Id "Id" true false false 6 Long 0 6 ,First,#,in_memory\ab_poly,Id,-1,-1" #</Process><Process ToolSource="c:\program files (x86)\arcgis\desktop10.6\ArcToolbox\Toolboxes\Data Management Tools.tbx\Append" Date="20200226" Time="105443">Append in_memory\ab_poly C:\RESEARCH\NZ\NZ_LIA\ALOS\ablations_ALOS\ablation.shp NO_TEST "Id "Id" true false false 6 Long 0 6 ,First,#,in_memory\ab_poly,Id,-1,-1" #</Process><Process ToolSource="c:\program files (x86)\arcgis\desktop10.6\ArcToolbox\Toolboxes\Data Management Tools.tbx\Append" Date="20200226" Time="105444">Append in_memory\ab_poly C:\RESEARCH\NZ\NZ_LIA\ALOS\ablations_ALOS\ablation.shp NO_TEST "Id "Id" true false false 6 Long 0 6 ,First,#,in_memory\ab_poly,Id,-1,-1" #</Process><Process ToolSource="c:\program files (x86)\arcgis\desktop10.6\ArcToolbox\Toolboxes\Data Management Tools.tbx\Append" Date="20200226" Time="105445">Append in_memory\ab_poly C:\RESEARCH\NZ\NZ_LIA\ALOS\ablations_ALOS\ablation.shp NO_TEST "Id "Id" true false false 6 Long 0 6 ,First,#,in_memory\ab_poly,Id,-1,-1" #</Process><Process ToolSource="c:\program files (x86)\arcgis\desktop10.6\ArcToolbox\Toolboxes\Data Management Tools.tbx\Append" Date="20200226" Time="105446">Append in_memory\ab_poly C:\RESEARCH\NZ\NZ_LIA\ALOS\ablations_ALOS\ablation.shp NO_TEST "Id "Id" true false false 6 Long 0 6 ,First,#,in_memory\ab_poly,Id,-1,-1" #</Process><Process ToolSource="c:\program files (x86)\arcgis\desktop10.6\ArcToolbox\Toolboxes\Data Management Tools.tbx\Append" Date="20200226" Time="105448">Append in_memory\ab_poly C:\RESEARCH\NZ\NZ_LIA\ALOS\ablations_ALOS\ablation.shp NO_TEST "Id "Id" true false false 6 Long 0 6 ,First,#,in_memory\ab_poly,Id,-1,-1" #</Process><Process ToolSource="c:\program files (x86)\arcgis\desktop10.6\ArcToolbox\Toolboxes\Data Management Tools.tbx\Append" Date="20200226" Time="105449">Append in_memory\ab_poly C:\RESEARCH\NZ\NZ_LIA\ALOS\ablations_ALOS\ablation.shp NO_TEST "Id "Id" true false false 6 Long 0 6 ,First,#,in_memory\ab_poly,Id,-1,-1" #</Process><Process ToolSource="c:\program files (x86)\arcgis\desktop10.6\ArcToolbox\Toolboxes\Data Management Tools.tbx\Append" Date="20200226" Time="105450">Append in_memory\ab_poly C:\RESEARCH\NZ\NZ_LIA\ALOS\ablations_ALOS\ablation.shp NO_TEST "Id "Id" true false false 6 Long 0 6 ,First,#,in_memory\ab_poly,Id,-1,-1" #</Process><Process ToolSource="c:\program files (x86)\arcgis\desktop10.6\ArcToolbox\Toolboxes\Data Management Tools.tbx\Append" Date="20200226" Time="105450">Append in_memory\ab_poly C:\RESEARCH\NZ\NZ_LIA\ALOS\ablations_ALOS\ablation.shp NO_TEST "Id "Id" true false false 6 Long 0 6 ,First,#,in_memory\ab_poly,Id,-1,-1" #</Process><Process ToolSource="c:\program files (x86)\arcgis\desktop10.6\ArcToolbox\Toolboxes\Data Management Tools.tbx\Append" Date="20200226" Time="105451">Append in_memory\ab_poly C:\RESEARCH\NZ\NZ_LIA\ALOS\ablations_ALOS\ablation.shp NO_TEST "Id "Id" true false false 6 Long 0 6 ,First,#,in_memory\ab_poly,Id,-1,-1" #</Process><Process ToolSource="c:\program files (x86)\arcgis\desktop10.6\ArcToolbox\Toolboxes\Data Management Tools.tbx\Append" Date="20200226" Time="105452">Append in_memory\ab_poly C:\RESEARCH\NZ\NZ_LIA\ALOS\ablations_ALOS\ablation.shp NO_TEST "Id "Id" true false false 6 Long 0 6 ,First,#,in_memory\ab_poly,Id,-1,-1" #</Process><Process ToolSource="c:\program files (x86)\arcgis\desktop10.6\ArcToolbox\Toolboxes\Data Management Tools.tbx\Append" Date="20200226" Time="105453">Append in_memory\ab_poly C:\RESEARCH\NZ\NZ_LIA\ALOS\ablations_ALOS\ablation.shp NO_TEST "Id "Id" true false false 6 Long 0 6 ,First,#,in_memory\ab_poly,Id,-1,-1" #</Process><Process ToolSource="c:\program files (x86)\arcgis\desktop10.6\ArcToolbox\Toolboxes\Data Management Tools.tbx\Append" Date="20200226" Time="105454">Append in_memory\ab_poly C:\RESEARCH\NZ\NZ_LIA\ALOS\ablations_ALOS\ablation.shp NO_TEST "Id "Id" true false false 6 Long 0 6 ,First,#,in_memory\ab_poly,Id,-1,-1" #</Process><Process ToolSource="c:\program files (x86)\arcgis\desktop10.6\ArcToolbox\Toolboxes\Data Management Tools.tbx\Append" Date="20200226" Time="105455">Append in_memory\ab_poly C:\RESEARCH\NZ\NZ_LIA\ALOS\ablations_ALOS\ablation.shp NO_TEST "Id "Id" true false false 6 Long 0 6 ,First,#,in_memory\ab_poly,Id,-1,-1" #</Process><Process ToolSource="c:\program files (x86)\arcgis\desktop10.6\ArcToolbox\Toolboxes\Data Management Tools.tbx\Append" Date="20200226" Time="105455">Append in_memory\ab_poly C:\RESEARCH\NZ\NZ_LIA\ALOS\ablations_ALOS\ablation.shp NO_TEST "Id "Id" true false false 6 Long 0 6 ,First,#,in_memory\ab_poly,Id,-1,-1" #</Process><Process ToolSource="c:\program files (x86)\arcgis\desktop10.6\ArcToolbox\Toolboxes\Data Management Tools.tbx\Append" Date="20200226" Time="105456">Append in_memory\ab_poly C:\RESEARCH\NZ\NZ_LIA\ALOS\ablations_ALOS\ablation.shp NO_TEST "Id "Id" true false false 6 Long 0 6 ,First,#,in_memory\ab_poly,Id,-1,-1" #</Process><Process ToolSource="c:\program files (x86)\arcgis\desktop10.6\ArcToolbox\Toolboxes\Data Management Tools.tbx\Append" Date="20200226" Time="105457">Append in_memory\ab_poly C:\RESEARCH\NZ\NZ_LIA\ALOS\ablations_ALOS\ablation.shp NO_TEST "Id "Id" true false false 6 Long 0 6 ,First,#,in_memory\ab_poly,Id,-1,-1" #</Process><Process ToolSource="c:\program files (x86)\arcgis\desktop10.6\ArcToolbox\Toolboxes\Data Management Tools.tbx\Append" Date="20200226" Time="105458">Append in_memory\ab_poly C:\RESEARCH\NZ\NZ_LIA\ALOS\ablations_ALOS\ablation.shp NO_TEST "Id "Id" true false false 6 Long 0 6 ,First,#,in_memory\ab_poly,Id,-1,-1" #</Process><Process ToolSource="c:\program files (x86)\arcgis\desktop10.6\ArcToolbox\Toolboxes\Data Management Tools.tbx\Append" Date="20200226" Time="105459">Append in_memory\ab_poly C:\RESEARCH\NZ\NZ_LIA\ALOS\ablations_ALOS\ablation.shp NO_TEST "Id "Id" true false false 6 Long 0 6 ,First,#,in_memory\ab_poly,Id,-1,-1" #</Process><Process ToolSource="c:\program files (x86)\arcgis\desktop10.6\ArcToolbox\Toolboxes\Data Management Tools.tbx\Append" Date="20200226" Time="105500">Append in_memory\ab_poly C:\RESEARCH\NZ\NZ_LIA\ALOS\ablations_ALOS\ablation.shp NO_TEST "Id "Id" true false false 6 Long 0 6 ,First,#,in_memory\ab_poly,Id,-1,-1" #</Process><Process ToolSource="c:\program files (x86)\arcgis\desktop10.6\ArcToolbox\Toolboxes\Data Management Tools.tbx\Append" Date="20200226" Time="105502">Append in_memory\ab_poly C:\RESEARCH\NZ\NZ_LIA\ALOS\ablations_ALOS\ablation.shp NO_TEST "Id "Id" true false false 6 Long 0 6 ,First,#,in_memory\ab_poly,Id,-1,-1" #</Process><Process ToolSource="c:\program files (x86)\arcgis\desktop10.6\ArcToolbox\Toolboxes\Data Management Tools.tbx\Append" Date="20200226" Time="105505">Append in_memory\ab_poly C:\RESEARCH\NZ\NZ_LIA\ALOS\ablations_ALOS\ablation.shp NO_TEST "Id "Id" true false false 6 Long 0 6 ,First,#,in_memory\ab_poly,Id,-1,-1" #</Process><Process ToolSource="c:\program files (x86)\arcgis\desktop10.6\ArcToolbox\Toolboxes\Data Management Tools.tbx\Append" Date="20200226" Time="105506">Append in_memory\ab_poly C:\RESEARCH\NZ\NZ_LIA\ALOS\ablations_ALOS\ablation.shp NO_TEST "Id "Id" true false false 6 Long 0 6 ,First,#,in_memory\ab_poly,Id,-1,-1" #</Process><Process ToolSource="c:\program files (x86)\arcgis\desktop10.6\ArcToolbox\Toolboxes\Data Management Tools.tbx\Append" Date="20200226" Time="105507">Append in_memory\ab_poly C:\RESEARCH\NZ\NZ_LIA\ALOS\ablations_ALOS\ablation.shp NO_TEST "Id "Id" true false false 6 Long 0 6 ,First,#,in_memory\ab_poly,Id,-1,-1" #</Process><Process ToolSource="c:\program files (x86)\arcgis\desktop10.6\ArcToolbox\Toolboxes\Data Management Tools.tbx\Append" Date="20200226" Time="105509">Append in_memory\ab_poly C:\RESEARCH\NZ\NZ_LIA\ALOS\ablations_ALOS\ablation.shp NO_TEST "Id "Id" true false false 6 Long 0 6 ,First,#,in_memory\ab_poly,Id,-1,-1" #</Process><Process ToolSource="c:\program files (x86)\arcgis\desktop10.6\ArcToolbox\Toolboxes\Data Management Tools.tbx\Append" Date="20200226" Time="105509">Append in_memory\ab_poly C:\RESEARCH\NZ\NZ_LIA\ALOS\ablations_ALOS\ablation.shp NO_TEST "Id "Id" true false false 6 Long 0 6 ,First,#,in_memory\ab_poly,Id,-1,-1" #</Process><Process ToolSource="c:\program files (x86)\arcgis\desktop10.6\ArcToolbox\Toolboxes\Data Management Tools.tbx\Append" Date="20200226" Time="105510">Append in_memory\ab_poly C:\RESEARCH\NZ\NZ_LIA\ALOS\ablations_ALOS\ablation.shp NO_TEST "Id "Id" true false false 6 Long 0 6 ,First,#,in_memory\ab_poly,Id,-1,-1" #</Process><Process ToolSource="c:\program files (x86)\arcgis\desktop10.6\ArcToolbox\Toolboxes\Data Management Tools.tbx\Append" Date="20200226" Time="105510">Append in_memory\ab_poly C:\RESEARCH\NZ\NZ_LIA\ALOS\ablations_ALOS\ablation.shp NO_TEST "Id "Id" true false false 6 Long 0 6 ,First,#,in_memory\ab_poly,Id,-1,-1" #</Process><Process ToolSource="c:\program files (x86)\arcgis\desktop10.6\ArcToolbox\Toolboxes\Data Management Tools.tbx\Append" Date="20200226" Time="105511">Append in_memory\ab_poly C:\RESEARCH\NZ\NZ_LIA\ALOS\ablations_ALOS\ablation.shp NO_TEST "Id "Id" true false false 6 Long 0 6 ,First,#,in_memory\ab_poly,Id,-1,-1" #</Process><Process ToolSource="c:\program files (x86)\arcgis\desktop10.6\ArcToolbox\Toolboxes\Data Management Tools.tbx\Append" Date="20200226" Time="105512">Append in_memory\ab_poly C:\RESEARCH\NZ\NZ_LIA\ALOS\ablations_ALOS\ablation.shp NO_TEST "Id "Id" true false false 6 Long 0 6 ,First,#,in_memory\ab_poly,Id,-1,-1" #</Process><Process ToolSource="c:\program files (x86)\arcgis\desktop10.6\ArcToolbox\Toolboxes\Data Management Tools.tbx\Append" Date="20200226" Time="105512">Append in_memory\ab_poly C:\RESEARCH\NZ\NZ_LIA\ALOS\ablations_ALOS\ablation.shp NO_TEST "Id "Id" true false false 6 Long 0 6 ,First,#,in_memory\ab_poly,Id,-1,-1" #</Process><Process ToolSource="c:\program files (x86)\arcgis\desktop10.6\ArcToolbox\Toolboxes\Data Management Tools.tbx\Append" Date="20200226" Time="105513">Append in_memory\ab_poly C:\RESEARCH\NZ\NZ_LIA\ALOS\ablations_ALOS\ablation.shp NO_TEST "Id "Id" true false false 6 Long 0 6 ,First,#,in_memory\ab_poly,Id,-1,-1" #</Process><Process ToolSource="c:\program files (x86)\arcgis\desktop10.6\ArcToolbox\Toolboxes\Data Management Tools.tbx\Append" Date="20200226" Time="105514">Append in_memory\ab_poly C:\RESEARCH\NZ\NZ_LIA\ALOS\ablations_ALOS\ablation.shp NO_TEST "Id "Id" true false false 6 Long 0 6 ,First,#,in_memory\ab_poly,Id,-1,-1" #</Process><Process ToolSource="c:\program files (x86)\arcgis\desktop10.6\ArcToolbox\Toolboxes\Data Management Tools.tbx\Append" Date="20200226" Time="105514">Append in_memory\ab_poly C:\RESEARCH\NZ\NZ_LIA\ALOS\ablations_ALOS\ablation.shp NO_TEST "Id "Id" true false false 6 Long 0 6 ,First,#,in_memory\ab_poly,Id,-1,-1" #</Process><Process ToolSource="c:\program files (x86)\arcgis\desktop10.6\ArcToolbox\Toolboxes\Data Management Tools.tbx\Append" Date="20200226" Time="105515">Append in_memory\ab_poly C:\RESEARCH\NZ\NZ_LIA\ALOS\ablations_ALOS\ablation.shp NO_TEST "Id "Id" true false false 6 Long 0 6 ,First,#,in_memory\ab_poly,Id,-1,-1" #</Process><Process ToolSource="c:\program files (x86)\arcgis\desktop10.6\ArcToolbox\Toolboxes\Data Management Tools.tbx\Append" Date="20200226" Time="105516">Append in_memory\ab_poly C:\RESEARCH\NZ\NZ_LIA\ALOS\ablations_ALOS\ablation.shp NO_TEST "Id "Id" true false false 6 Long 0 6 ,First,#,in_memory\ab_poly,Id,-1,-1" #</Process><Process ToolSource="c:\program files (x86)\arcgis\desktop10.6\ArcToolbox\Toolboxes\Data Management Tools.tbx\Append" Date="20200226" Time="105516">Append in_memory\ab_poly C:\RESEARCH\NZ\NZ_LIA\ALOS\ablations_ALOS\ablation.shp NO_TEST "Id "Id" true false false 6 Long 0 6 ,First,#,in_memory\ab_poly,Id,-1,-1" #</Process><Process ToolSource="c:\program files (x86)\arcgis\desktop10.6\ArcToolbox\Toolboxes\Data Management Tools.tbx\Append" Date="20200226" Time="105517">Append in_memory\ab_poly C:\RESEARCH\NZ\NZ_LIA\ALOS\ablations_ALOS\ablation.shp NO_TEST "Id "Id" true false false 6 Long 0 6 ,First,#,in_memory\ab_poly,Id,-1,-1" #</Process><Process ToolSource="c:\program files (x86)\arcgis\desktop10.6\ArcToolbox\Toolboxes\Data Management Tools.tbx\Append" Date="20200226" Time="105518">Append in_memory\ab_poly C:\RESEARCH\NZ\NZ_LIA\ALOS\ablations_ALOS\ablation.shp NO_TEST "Id "Id" true false false 6 Long 0 6 ,First,#,in_memory\ab_poly,Id,-1,-1" #</Process><Process ToolSource="c:\program files (x86)\arcgis\desktop10.6\ArcToolbox\Toolboxes\Data Management Tools.tbx\Append" Date="20200226" Time="105518">Append in_memory\ab_poly C:\RESEARCH\NZ\NZ_LIA\ALOS\ablations_ALOS\ablation.shp NO_TEST "Id "Id" true false false 6 Long 0 6 ,First,#,in_memory\ab_poly,Id,-1,-1" #</Process><Process ToolSource="c:\program files (x86)\arcgis\desktop10.6\ArcToolbox\Toolboxes\Data Management Tools.tbx\Append" Date="20200226" Time="105520">Append in_memory\ab_poly C:\RESEARCH\NZ\NZ_LIA\ALOS\ablations_ALOS\ablation.shp NO_TEST "Id "Id" true false false 6 Long 0 6 ,First,#,in_memory\ab_poly,Id,-1,-1" #</Process><Process ToolSource="c:\program files (x86)\arcgis\desktop10.6\ArcToolbox\Toolboxes\Data Management Tools.tbx\Append" Date="20200226" Time="105520">Append in_memory\ab_poly C:\RESEARCH\NZ\NZ_LIA\ALOS\ablations_ALOS\ablation.shp NO_TEST "Id "Id" true false false 6 Long 0 6 ,First,#,in_memory\ab_poly,Id,-1,-1" #</Process><Process ToolSource="c:\program files (x86)\arcgis\desktop10.6\ArcToolbox\Toolboxes\Data Management Tools.tbx\Append" Date="20200226" Time="105521">Append in_memory\ab_poly C:\RESEARCH\NZ\NZ_LIA\ALOS\ablations_ALOS\ablation.shp NO_TEST "Id "Id" true false false 6 Long 0 6 ,First,#,in_memory\ab_poly,Id,-1,-1" #</Process><Process ToolSource="c:\program files (x86)\arcgis\desktop10.6\ArcToolbox\Toolboxes\Data Management Tools.tbx\Append" Date="20200226" Time="105522">Append in_memory\ab_poly C:\RESEARCH\NZ\NZ_LIA\ALOS\ablations_ALOS\ablation.shp NO_TEST "Id "Id" true false false 6 Long 0 6 ,First,#,in_memory\ab_poly,Id,-1,-1" #</Process><Process ToolSource="c:\program files (x86)\arcgis\desktop10.6\ArcToolbox\Toolboxes\Data Management Tools.tbx\Append" Date="20200226" Time="105522">Append in_memory\ab_poly C:\RESEARCH\NZ\NZ_LIA\ALOS\ablations_ALOS\ablation.shp NO_TEST "Id "Id" true false false 6 Long 0 6 ,First,#,in_memory\ab_poly,Id,-1,-1" #</Process><Process ToolSource="c:\program files (x86)\arcgis\desktop10.6\ArcToolbox\Toolboxes\Data Management Tools.tbx\Append" Date="20200226" Time="105523">Append in_memory\ab_poly C:\RESEARCH\NZ\NZ_LIA\ALOS\ablations_ALOS\ablation.shp NO_TEST "Id "Id" true false false 6 Long 0 6 ,First,#,in_memory\ab_poly,Id,-1,-1" #</Process><Process ToolSource="c:\program files (x86)\arcgis\desktop10.6\ArcToolbox\Toolboxes\Data Management Tools.tbx\Append" Date="20200226" Time="105524">Append in_memory\ab_poly C:\RESEARCH\NZ\NZ_LIA\ALOS\ablations_ALOS\ablation.shp NO_TEST "Id "Id" true false false 6 Long 0 6 ,First,#,in_memory\ab_poly,Id,-1,-1" #</Process><Process ToolSource="c:\program files (x86)\arcgis\desktop10.6\ArcToolbox\Toolboxes\Data Management Tools.tbx\Append" Date="20200226" Time="105524">Append in_memory\ab_poly C:\RESEARCH\NZ\NZ_LIA\ALOS\ablations_ALOS\ablation.shp NO_TEST "Id "Id" true false false 6 Long 0 6 ,First,#,in_memory\ab_poly,Id,-1,-1" #</Process><Process ToolSource="c:\program files (x86)\arcgis\desktop10.6\ArcToolbox\Toolboxes\Data Management Tools.tbx\Append" Date="20200226" Time="105525">Append in_memory\ab_poly C:\RESEARCH\NZ\NZ_LIA\ALOS\ablations_ALOS\ablation.shp NO_TEST "Id "Id" true false false 6 Long 0 6 ,First,#,in_memory\ab_poly,Id,-1,-1" #</Process><Process ToolSource="c:\program files (x86)\arcgis\desktop10.6\ArcToolbox\Toolboxes\Data Management Tools.tbx\Append" Date="20200226" Time="105526">Append in_memory\ab_poly C:\RESEARCH\NZ\NZ_LIA\ALOS\ablations_ALOS\ablation.shp NO_TEST "Id "Id" true false false 6 Long 0 6 ,First,#,in_memory\ab_poly,Id,-1,-1" #</Process><Process ToolSource="c:\program files (x86)\arcgis\desktop10.6\ArcToolbox\Toolboxes\Data Management Tools.tbx\Append" Date="20200226" Time="105527">Append in_memory\ab_poly C:\RESEARCH\NZ\NZ_LIA\ALOS\ablations_ALOS\ablation.shp NO_TEST "Id "Id" true false false 6 Long 0 6 ,First,#,in_memory\ab_poly,Id,-1,-1" #</Process><Process ToolSource="c:\program files (x86)\arcgis\desktop10.6\ArcToolbox\Toolboxes\Data Management Tools.tbx\Append" Date="20200226" Time="105528">Append in_memory\ab_poly C:\RESEARCH\NZ\NZ_LIA\ALOS\ablations_ALOS\ablation.shp NO_TEST "Id "Id" true false false 6 Long 0 6 ,First,#,in_memory\ab_poly,Id,-1,-1" #</Process><Process ToolSource="c:\program files (x86)\arcgis\desktop10.6\ArcToolbox\Toolboxes\Data Management Tools.tbx\Append" Date="20200226" Time="105529">Append in_memory\ab_poly C:\RESEARCH\NZ\NZ_LIA\ALOS\ablations_ALOS\ablation.shp NO_TEST "Id "Id" true false false 6 Long 0 6 ,First,#,in_memory\ab_poly,Id,-1,-1" #</Process><Process ToolSource="c:\program files (x86)\arcgis\desktop10.6\ArcToolbox\Toolboxes\Data Management Tools.tbx\Append" Date="20200226" Time="105530">Append in_memory\ab_poly C:\RESEARCH\NZ\NZ_LIA\ALOS\ablations_ALOS\ablation.shp NO_TEST "Id "Id" true false false 6 Long 0 6 ,First,#,in_memory\ab_poly,Id,-1,-1" #</Process><Process ToolSource="c:\program files (x86)\arcgis\desktop10.6\ArcToolbox\Toolboxes\Data Management Tools.tbx\Append" Date="20200226" Time="105530">Append in_memory\ab_poly C:\RESEARCH\NZ\NZ_LIA\ALOS\ablations_ALOS\ablation.shp NO_TEST "Id "Id" true false false 6 Long 0 6 ,First,#,in_memory\ab_poly,Id,-1,-1" #</Process><Process ToolSource="c:\program files (x86)\arcgis\desktop10.6\ArcToolbox\Toolboxes\Data Management Tools.tbx\Append" Date="20200226" Time="105531">Append in_memory\ab_poly C:\RESEARCH\NZ\NZ_LIA\ALOS\ablations_ALOS\ablation.shp NO_TEST "Id "Id" true false false 6 Long 0 6 ,First,#,in_memory\ab_poly,Id,-1,-1" #</Process><Process ToolSource="c:\program files (x86)\arcgis\desktop10.6\ArcToolbox\Toolboxes\Data Management Tools.tbx\Append" Date="20200226" Time="105532">Append in_memory\ab_poly C:\RESEARCH\NZ\NZ_LIA\ALOS\ablations_ALOS\ablation.shp NO_TEST "Id "Id" true false false 6 Long 0 6 ,First,#,in_memory\ab_poly,Id,-1,-1" #</Process><Process ToolSource="c:\program files (x86)\arcgis\desktop10.6\ArcToolbox\Toolboxes\Data Management Tools.tbx\Append" Date="20200226" Time="105533">Append in_memory\ab_poly C:\RESEARCH\NZ\NZ_LIA\ALOS\ablations_ALOS\ablation.shp NO_TEST "Id "Id" true false false 6 Long 0 6 ,First,#,in_memory\ab_poly,Id,-1,-1" #</Process><Process ToolSource="c:\program files (x86)\arcgis\desktop10.6\ArcToolbox\Toolboxes\Data Management Tools.tbx\Append" Date="20200226" Time="105534">Append in_memory\ab_poly C:\RESEARCH\NZ\NZ_LIA\ALOS\ablations_ALOS\ablation.shp NO_TEST "Id "Id" true false false 6 Long 0 6 ,First,#,in_memory\ab_poly,Id,-1,-1" #</Process><Process ToolSource="c:\program files (x86)\arcgis\desktop10.6\ArcToolbox\Toolboxes\Data Management Tools.tbx\Append" Date="20200226" Time="105535">Append in_memory\ab_poly C:\RESEARCH\NZ\NZ_LIA\ALOS\ablations_ALOS\ablation.shp NO_TEST "Id "Id" true false false 6 Long 0 6 ,First,#,in_memory\ab_poly,Id,-1,-1" #</Process><Process ToolSource="c:\program files (x86)\arcgis\desktop10.6\ArcToolbox\Toolboxes\Data Management Tools.tbx\Append" Date="20200226" Time="105535">Append in_memory\ab_poly C:\RESEARCH\NZ\NZ_LIA\ALOS\ablations_ALOS\ablation.shp NO_TEST "Id "Id" true false false 6 Long 0 6 ,First,#,in_memory\ab_poly,Id,-1,-1" #</Process><Process ToolSource="c:\program files (x86)\arcgis\desktop10.6\ArcToolbox\Toolboxes\Data Management Tools.tbx\Append" Date="20200226" Time="105537">Append in_memory\ab_poly C:\RESEARCH\NZ\NZ_LIA\ALOS\ablations_ALOS\ablation.shp NO_TEST "Id "Id" true false false 6 Long 0 6 ,First,#,in_memory\ab_poly,Id,-1,-1" #</Process><Process ToolSource="c:\program files (x86)\arcgis\desktop10.6\ArcToolbox\Toolboxes\Data Management Tools.tbx\Append" Date="20200226" Time="105538">Append in_memory\ab_poly C:\RESEARCH\NZ\NZ_LIA\ALOS\ablations_ALOS\ablation.shp NO_TEST "Id "Id" true false false 6 Long 0 6 ,First,#,in_memory\ab_poly,Id,-1,-1" #</Process><Process ToolSource="c:\program files (x86)\arcgis\desktop10.6\ArcToolbox\Toolboxes\Data Management Tools.tbx\Append" Date="20200226" Time="105540">Append in_memory\ab_poly C:\RESEARCH\NZ\NZ_LIA\ALOS\ablations_ALOS\ablation.shp NO_TEST "Id "Id" true false false 6 Long 0 6 ,First,#,in_memory\ab_poly,Id,-1,-1" #</Process><Process ToolSource="c:\program files (x86)\arcgis\desktop10.6\ArcToolbox\Toolboxes\Data Management Tools.tbx\Append" Date="20200226" Time="105541">Append in_memory\ab_poly C:\RESEARCH\NZ\NZ_LIA\ALOS\ablations_ALOS\ablation.shp NO_TEST "Id "Id" true false false 6 Long 0 6 ,First,#,in_memory\ab_poly,Id,-1,-1" #</Process><Process ToolSource="c:\program files (x86)\arcgis\desktop10.6\ArcToolbox\Toolboxes\Data Management Tools.tbx\Append" Date="20200226" Time="105542">Append in_memory\ab_poly C:\RESEARCH\NZ\NZ_LIA\ALOS\ablations_ALOS\ablation.shp NO_TEST "Id "Id" true false false 6 Long 0 6 ,First,#,in_memory\ab_poly,Id,-1,-1" #</Process><Process ToolSource="c:\program files (x86)\arcgis\desktop10.6\ArcToolbox\Toolboxes\Data Management Tools.tbx\Append" Date="20200226" Time="105543">Append in_memory\ab_poly C:\RESEARCH\NZ\NZ_LIA\ALOS\ablations_ALOS\ablation.shp NO_TEST "Id "Id" true false false 6 Long 0 6 ,First,#,in_memory\ab_poly,Id,-1,-1" #</Process><Process ToolSource="c:\program files (x86)\arcgis\desktop10.6\ArcToolbox\Toolboxes\Data Management Tools.tbx\Append" Date="20200226" Time="105544">Append in_memory\ab_poly C:\RESEARCH\NZ\NZ_LIA\ALOS\ablations_ALOS\ablation.shp NO_TEST "Id "Id" true false false 6 Long 0 6 ,First,#,in_memory\ab_poly,Id,-1,-1" #</Process><Process ToolSource="c:\program files (x86)\arcgis\desktop10.6\ArcToolbox\Toolboxes\Data Management Tools.tbx\Append" Date="20200226" Time="105545">Append in_memory\ab_poly C:\RESEARCH\NZ\NZ_LIA\ALOS\ablations_ALOS\ablation.shp NO_TEST "Id "Id" true false false 6 Long 0 6 ,First,#,in_memory\ab_poly,Id,-1,-1" #</Process><Process ToolSource="c:\program files (x86)\arcgis\desktop10.6\ArcToolbox\Toolboxes\Data Management Tools.tbx\Append" Date="20200226" Time="105546">Append in_memory\ab_poly C:\RESEARCH\NZ\NZ_LIA\ALOS\ablations_ALOS\ablation.shp NO_TEST "Id "Id" true false false 6 Long 0 6 ,First,#,in_memory\ab_poly,Id,-1,-1" #</Process><Process ToolSource="c:\program files (x86)\arcgis\desktop10.6\ArcToolbox\Toolboxes\Data Management Tools.tbx\Append" Date="20200226" Time="105547">Append in_memory\ab_poly C:\RESEARCH\NZ\NZ_LIA\ALOS\ablations_ALOS\ablation.shp NO_TEST "Id "Id" true false false 6 Long 0 6 ,First,#,in_memory\ab_poly,Id,-1,-1" #</Process><Process ToolSource="c:\program files (x86)\arcgis\desktop10.6\ArcToolbox\Toolboxes\Data Management Tools.tbx\Append" Date="20200226" Time="105548">Append in_memory\ab_poly C:\RESEARCH\NZ\NZ_LIA\ALOS\ablations_ALOS\ablation.shp NO_TEST "Id "Id" true false false 6 Long 0 6 ,First,#,in_memory\ab_poly,Id,-1,-1" #</Process><Process ToolSource="c:\program files (x86)\arcgis\desktop10.6\ArcToolbox\Toolboxes\Data Management Tools.tbx\Append" Date="20200226" Time="105548">Append in_memory\ab_poly C:\RESEARCH\NZ\NZ_LIA\ALOS\ablations_ALOS\ablation.shp NO_TEST "Id "Id" true false false 6 Long 0 6 ,First,#,in_memory\ab_poly,Id,-1,-1" #</Process><Process ToolSource="c:\program files (x86)\arcgis\desktop10.6\ArcToolbox\Toolboxes\Data Management Tools.tbx\Append" Date="20200226" Time="105549">Append in_memory\ab_poly C:\RESEARCH\NZ\NZ_LIA\ALOS\ablations_ALOS\ablation.shp NO_TEST "Id "Id" true false false 6 Long 0 6 ,First,#,in_memory\ab_poly,Id,-1,-1" #</Process><Process ToolSource="c:\program files (x86)\arcgis\desktop10.6\ArcToolbox\Toolboxes\Data Management Tools.tbx\Append" Date="20200226" Time="105551">Append in_memory\ab_poly C:\RESEARCH\NZ\NZ_LIA\ALOS\ablations_ALOS\ablation.shp NO_TEST "Id "Id" true false false 6 Long 0 6 ,First,#,in_memory\ab_poly,Id,-1,-1" #</Process><Process ToolSource="c:\program files (x86)\arcgis\desktop10.6\ArcToolbox\Toolboxes\Data Management Tools.tbx\Append" Date="20200226" Time="105551">Append in_memory\ab_poly C:\RESEARCH\NZ\NZ_LIA\ALOS\ablations_ALOS\ablation.shp NO_TEST "Id "Id" true false false 6 Long 0 6 ,First,#,in_memory\ab_poly,Id,-1,-1" #</Process><Process ToolSource="c:\program files (x86)\arcgis\desktop10.6\ArcToolbox\Toolboxes\Data Management Tools.tbx\Append" Date="20200226" Time="105552">Append in_memory\ab_poly C:\RESEARCH\NZ\NZ_LIA\ALOS\ablations_ALOS\ablation.shp NO_TEST "Id "Id" true false false 6 Long 0 6 ,First,#,in_memory\ab_poly,Id,-1,-1" #</Process><Process ToolSource="c:\program files (x86)\arcgis\desktop10.6\ArcToolbox\Toolboxes\Data Management Tools.tbx\Append" Date="20200226" Time="105554">Append in_memory\ab_poly C:\RESEARCH\NZ\NZ_LIA\ALOS\ablations_ALOS\ablation.shp NO_TEST "Id "Id" true false false 6 Long 0 6 ,First,#,in_memory\ab_poly,Id,-1,-1" #</Process><Process ToolSource="c:\program files (x86)\arcgis\desktop10.6\ArcToolbox\Toolboxes\Data Management Tools.tbx\Append" Date="20200226" Time="105554">Append in_memory\ab_poly C:\RESEARCH\NZ\NZ_LIA\ALOS\ablations_ALOS\ablation.shp NO_TEST "Id "Id" true false false 6 Long 0 6 ,First,#,in_memory\ab_poly,Id,-1,-1" #</Process><Process ToolSource="c:\program files (x86)\arcgis\desktop10.6\ArcToolbox\Toolboxes\Data Management Tools.tbx\Append" Date="20200226" Time="105555">Append in_memory\ab_poly C:\RESEARCH\NZ\NZ_LIA\ALOS\ablations_ALOS\ablation.shp NO_TEST "Id "Id" true false false 6 Long 0 6 ,First,#,in_memory\ab_poly,Id,-1,-1" #</Process><Process ToolSource="c:\program files (x86)\arcgis\desktop10.6\ArcToolbox\Toolboxes\Data Management Tools.tbx\Append" Date="20200226" Time="105556">Append in_memory\ab_poly C:\RESEARCH\NZ\NZ_LIA\ALOS\ablations_ALOS\ablation.shp NO_TEST "Id "Id" true false false 6 Long 0 6 ,First,#,in_memory\ab_poly,Id,-1,-1" #</Process><Process ToolSource="c:\program files (x86)\arcgis\desktop10.6\ArcToolbox\Toolboxes\Data Management Tools.tbx\Append" Date="20200226" Time="105557">Append in_memory\ab_poly C:\RESEARCH\NZ\NZ_LIA\ALOS\ablations_ALOS\ablation.shp NO_TEST "Id "Id" true false false 6 Long 0 6 ,First,#,in_memory\ab_poly,Id,-1,-1" #</Process><Process ToolSource="c:\program files (x86)\arcgis\desktop10.6\ArcToolbox\Toolboxes\Data Management Tools.tbx\Append" Date="20200226" Time="105558">Append in_memory\ab_poly C:\RESEARCH\NZ\NZ_LIA\ALOS\ablations_ALOS\ablation.shp NO_TEST "Id "Id" true false false 6 Long 0 6 ,First,#,in_memory\ab_poly,Id,-1,-1" #</Process><Process ToolSource="c:\program files (x86)\arcgis\desktop10.6\ArcToolbox\Toolboxes\Data Management Tools.tbx\Append" Date="20200226" Time="105559">Append in_memory\ab_poly C:\RESEARCH\NZ\NZ_LIA\ALOS\ablations_ALOS\ablation.shp NO_TEST "Id "Id" true false false 6 Long 0 6 ,First,#,in_memory\ab_poly,Id,-1,-1" #</Process><Process ToolSource="c:\program files (x86)\arcgis\desktop10.6\ArcToolbox\Toolboxes\Data Management Tools.tbx\Append" Date="20200226" Time="105600">Append in_memory\ab_poly C:\RESEARCH\NZ\NZ_LIA\ALOS\ablations_ALOS\ablation.shp NO_TEST "Id "Id" true false false 6 Long 0 6 ,First,#,in_memory\ab_poly,Id,-1,-1" #</Process><Process ToolSource="c:\program files (x86)\arcgis\desktop10.6\ArcToolbox\Toolboxes\Data Management Tools.tbx\Append" Date="20200226" Time="105601">Append in_memory\ab_poly C:\RESEARCH\NZ\NZ_LIA\ALOS\ablations_ALOS\ablation.shp NO_TEST "Id "Id" true false false 6 Long 0 6 ,First,#,in_memory\ab_poly,Id,-1,-1" #</Process><Process ToolSource="c:\program files (x86)\arcgis\desktop10.6\ArcToolbox\Toolboxes\Data Management Tools.tbx\Append" Date="20200226" Time="105602">Append in_memory\ab_poly C:\RESEARCH\NZ\NZ_LIA\ALOS\ablations_ALOS\ablation.shp NO_TEST "Id "Id" true false false 6 Long 0 6 ,First,#,in_memory\ab_poly,Id,-1,-1" #</Process><Process ToolSource="c:\program files (x86)\arcgis\desktop10.6\ArcToolbox\Toolboxes\Data Management Tools.tbx\Append" Date="20200226" Time="105604">Append in_memory\ab_poly C:\RESEARCH\NZ\NZ_LIA\ALOS\ablations_ALOS\ablation.shp NO_TEST "Id "Id" true false false 6 Long 0 6 ,First,#,in_memory\ab_poly,Id,-1,-1" #</Process><Process ToolSource="c:\program files (x86)\arcgis\desktop10.6\ArcToolbox\Toolboxes\Data Management Tools.tbx\Append" Date="20200226" Time="105605">Append in_memory\ab_poly C:\RESEARCH\NZ\NZ_LIA\ALOS\ablations_ALOS\ablation.shp NO_TEST "Id "Id" true false false 6 Long 0 6 ,First,#,in_memory\ab_poly,Id,-1,-1" #</Process><Process ToolSource="c:\program files (x86)\arcgis\desktop10.6\ArcToolbox\Toolboxes\Data Management Tools.tbx\Append" Date="20200226" Time="105606">Append in_memory\ab_poly C:\RESEARCH\NZ\NZ_LIA\ALOS\ablations_ALOS\ablation.shp NO_TEST "Id "Id" true false false 6 Long 0 6 ,First,#,in_memory\ab_poly,Id,-1,-1" #</Process><Process ToolSource="c:\program files (x86)\arcgis\desktop10.6\ArcToolbox\Toolboxes\Data Management Tools.tbx\Append" Date="20200226" Time="105607">Append in_memory\ab_poly C:\RESEARCH\NZ\NZ_LIA\ALOS\ablations_ALOS\ablation.shp NO_TEST "Id "Id" true false false 6 Long 0 6 ,First,#,in_memory\ab_poly,Id,-1,-1" #</Process><Process ToolSource="c:\program files (x86)\arcgis\desktop10.6\ArcToolbox\Toolboxes\Data Management Tools.tbx\Append" Date="20200226" Time="105608">Append in_memory\ab_poly C:\RESEARCH\NZ\NZ_LIA\ALOS\ablations_ALOS\ablation.shp NO_TEST "Id "Id" true false false 6 Long 0 6 ,First,#,in_memory\ab_poly,Id,-1,-1" #</Process><Process ToolSource="c:\program files (x86)\arcgis\desktop10.6\ArcToolbox\Toolboxes\Data Management Tools.tbx\Append" Date="20200226" Time="105611">Append in_memory\ab_poly C:\RESEARCH\NZ\NZ_LIA\ALOS\ablations_ALOS\ablation.shp NO_TEST "Id "Id" true false false 6 Long 0 6 ,First,#,in_memory\ab_poly,Id,-1,-1" #</Process><Process ToolSource="c:\program files (x86)\arcgis\desktop10.6\ArcToolbox\Toolboxes\Data Management Tools.tbx\Append" Date="20200226" Time="105613">Append in_memory\ab_poly C:\RESEARCH\NZ\NZ_LIA\ALOS\ablations_ALOS\ablation.shp NO_TEST "Id "Id" true false false 6 Long 0 6 ,First,#,in_memory\ab_poly,Id,-1,-1" #</Process><Process ToolSource="c:\program files (x86)\arcgis\desktop10.6\ArcToolbox\Toolboxes\Data Management Tools.tbx\Append" Date="20200226" Time="105614">Append in_memory\ab_poly C:\RESEARCH\NZ\NZ_LIA\ALOS\ablations_ALOS\ablation.shp NO_TEST "Id "Id" true false false 6 Long 0 6 ,First,#,in_memory\ab_poly,Id,-1,-1" #</Process><Process ToolSource="c:\program files (x86)\arcgis\desktop10.6\ArcToolbox\Toolboxes\Data Management Tools.tbx\Append" Date="20200226" Time="105615">Append in_memory\ab_poly C:\RESEARCH\NZ\NZ_LIA\ALOS\ablations_ALOS\ablation.shp NO_TEST "Id "Id" true false false 6 Long 0 6 ,First,#,in_memory\ab_poly,Id,-1,-1" #</Process><Process ToolSource="c:\program files (x86)\arcgis\desktop10.6\ArcToolbox\Toolboxes\Data Management Tools.tbx\Append" Date="20200226" Time="105615">Append in_memory\ab_poly C:\RESEARCH\NZ\NZ_LIA\ALOS\ablations_ALOS\ablation.shp NO_TEST "Id "Id" true false false 6 Long 0 6 ,First,#,in_memory\ab_poly,Id,-1,-1" #</Process><Process ToolSource="c:\program files (x86)\arcgis\desktop10.6\ArcToolbox\Toolboxes\Data Management Tools.tbx\Append" Date="20200226" Time="105617">Append in_memory\ab_poly C:\RESEARCH\NZ\NZ_LIA\ALOS\ablations_ALOS\ablation.shp NO_TEST "Id "Id" true false false 6 Long 0 6 ,First,#,in_memory\ab_poly,Id,-1,-1" #</Process><Process ToolSource="c:\program files (x86)\arcgis\desktop10.6\ArcToolbox\Toolboxes\Data Management Tools.tbx\Append" Date="20200226" Time="105618">Append in_memory\ab_poly C:\RESEARCH\NZ\NZ_LIA\ALOS\ablations_ALOS\ablation.shp NO_TEST "Id "Id" true false false 6 Long 0 6 ,First,#,in_memory\ab_poly,Id,-1,-1" #</Process><Process ToolSource="c:\program files (x86)\arcgis\desktop10.6\ArcToolbox\Toolboxes\Data Management Tools.tbx\Append" Date="20200226" Time="105619">Append in_memory\ab_poly C:\RESEARCH\NZ\NZ_LIA\ALOS\ablations_ALOS\ablation.shp NO_TEST "Id "Id" true false false 6 Long 0 6 ,First,#,in_memory\ab_poly,Id,-1,-1" #</Process><Process ToolSource="c:\program files (x86)\arcgis\desktop10.6\ArcToolbox\Toolboxes\Data Management Tools.tbx\Append" Date="20200226" Time="105620">Append in_memory\ab_poly C:\RESEARCH\NZ\NZ_LIA\ALOS\ablations_ALOS\ablation.shp NO_TEST "Id "Id" true false false 6 Long 0 6 ,First,#,in_memory\ab_poly,Id,-1,-1" #</Process><Process ToolSource="c:\program files (x86)\arcgis\desktop10.6\ArcToolbox\Toolboxes\Data Management Tools.tbx\Append" Date="20200226" Time="105621">Append in_memory\ab_poly C:\RESEARCH\NZ\NZ_LIA\ALOS\ablations_ALOS\ablation.shp NO_TEST "Id "Id" true false false 6 Long 0 6 ,First,#,in_memory\ab_poly,Id,-1,-1" #</Process><Process ToolSource="c:\program files (x86)\arcgis\desktop10.6\ArcToolbox\Toolboxes\Data Management Tools.tbx\Append" Date="20200226" Time="105622">Append in_memory\ab_poly C:\RESEARCH\NZ\NZ_LIA\ALOS\ablations_ALOS\ablation.shp NO_TEST "Id "Id" true false false 6 Long 0 6 ,First,#,in_memory\ab_poly,Id,-1,-1" #</Process><Process ToolSource="c:\program files (x86)\arcgis\desktop10.6\ArcToolbox\Toolboxes\Data Management Tools.tbx\Append" Date="20200226" Time="105623">Append in_memory\ab_poly C:\RESEARCH\NZ\NZ_LIA\ALOS\ablations_ALOS\ablation.shp NO_TEST "Id "Id" true false false 6 Long 0 6 ,First,#,in_memory\ab_poly,Id,-1,-1" #</Process><Process ToolSource="c:\program files (x86)\arcgis\desktop10.6\ArcToolbox\Toolboxes\Data Management Tools.tbx\Append" Date="20200226" Time="105624">Append in_memory\ab_poly C:\RESEARCH\NZ\NZ_LIA\ALOS\ablations_ALOS\ablation.shp NO_TEST "Id "Id" true false false 6 Long 0 6 ,First,#,in_memory\ab_poly,Id,-1,-1" #</Process><Process ToolSource="c:\program files (x86)\arcgis\desktop10.6\ArcToolbox\Toolboxes\Data Management Tools.tbx\Append" Date="20200226" Time="105625">Append in_memory\ab_poly C:\RESEARCH\NZ\NZ_LIA\ALOS\ablations_ALOS\ablation.shp NO_TEST "Id "Id" true false false 6 Long 0 6 ,First,#,in_memory\ab_poly,Id,-1,-1" #</Process><Process ToolSource="c:\program files (x86)\arcgis\desktop10.6\ArcToolbox\Toolboxes\Data Management Tools.tbx\Append" Date="20200226" Time="105626">Append in_memory\ab_poly C:\RESEARCH\NZ\NZ_LIA\ALOS\ablations_ALOS\ablation.shp NO_TEST "Id "Id" true false false 6 Long 0 6 ,First,#,in_memory\ab_poly,Id,-1,-1" #</Process><Process ToolSource="c:\program files (x86)\arcgis\desktop10.6\ArcToolbox\Toolboxes\Data Management Tools.tbx\Append" Date="20200226" Time="105627">Append in_memory\ab_poly C:\RESEARCH\NZ\NZ_LIA\ALOS\ablations_ALOS\ablation.shp NO_TEST "Id "Id" true false false 6 Long 0 6 ,First,#,in_memory\ab_poly,Id,-1,-1" #</Process><Process ToolSource="c:\program files (x86)\arcgis\desktop10.6\ArcToolbox\Toolboxes\Data Management Tools.tbx\Append" Date="20200226" Time="105629">Append in_memory\ab_poly C:\RESEARCH\NZ\NZ_LIA\ALOS\ablations_ALOS\ablation.shp NO_TEST "Id "Id" true false false 6 Long 0 6 ,First,#,in_memory\ab_poly,Id,-1,-1" #</Process><Process ToolSource="c:\program files (x86)\arcgis\desktop10.6\ArcToolbox\Toolboxes\Data Management Tools.tbx\Append" Date="20200226" Time="105629">Append in_memory\ab_poly C:\RESEARCH\NZ\NZ_LIA\ALOS\ablations_ALOS\ablation.shp NO_TEST "Id "Id" true false false 6 Long 0 6 ,First,#,in_memory\ab_poly,Id,-1,-1" #</Process><Process ToolSource="c:\program files (x86)\arcgis\desktop10.6\ArcToolbox\Toolboxes\Data Management Tools.tbx\Append" Date="20200226" Time="105630">Append in_memory\ab_poly C:\RESEARCH\NZ\NZ_LIA\ALOS\ablations_ALOS\ablation.shp NO_TEST "Id "Id" true false false 6 Long 0 6 ,First,#,in_memory\ab_poly,Id,-1,-1" #</Process><Process ToolSource="c:\program files (x86)\arcgis\desktop10.6\ArcToolbox\Toolboxes\Data Management Tools.tbx\Append" Date="20200226" Time="105631">Append in_memory\ab_poly C:\RESEARCH\NZ\NZ_LIA\ALOS\ablations_ALOS\ablation.shp NO_TEST "Id "Id" true false false 6 Long 0 6 ,First,#,in_memory\ab_poly,Id,-1,-1" #</Process><Process ToolSource="c:\program files (x86)\arcgis\desktop10.6\ArcToolbox\Toolboxes\Data Management Tools.tbx\Append" Date="20200226" Time="105632">Append in_memory\ab_poly C:\RESEARCH\NZ\NZ_LIA\ALOS\ablations_ALOS\ablation.shp NO_TEST "Id "Id" true false false 6 Long 0 6 ,First,#,in_memory\ab_poly,Id,-1,-1" #</Process><Process ToolSource="c:\program files (x86)\arcgis\desktop10.6\ArcToolbox\Toolboxes\Data Management Tools.tbx\Append" Date="20200226" Time="105633">Append in_memory\ab_poly C:\RESEARCH\NZ\NZ_LIA\ALOS\ablations_ALOS\ablation.shp NO_TEST "Id "Id" true false false 6 Long 0 6 ,First,#,in_memory\ab_poly,Id,-1,-1" #</Process><Process ToolSource="c:\program files (x86)\arcgis\desktop10.6\ArcToolbox\Toolboxes\Data Management Tools.tbx\Append" Date="20200226" Time="105634">Append in_memory\ab_poly C:\RESEARCH\NZ\NZ_LIA\ALOS\ablations_ALOS\ablation.shp NO_TEST "Id "Id" true false false 6 Long 0 6 ,First,#,in_memory\ab_poly,Id,-1,-1" #</Process><Process ToolSource="c:\program files (x86)\arcgis\desktop10.6\ArcToolbox\Toolboxes\Data Management Tools.tbx\Append" Date="20200226" Time="105634">Append in_memory\ab_poly C:\RESEARCH\NZ\NZ_LIA\ALOS\ablations_ALOS\ablation.shp NO_TEST "Id "Id" true false false 6 Long 0 6 ,First,#,in_memory\ab_poly,Id,-1,-1" #</Process><Process ToolSource="c:\program files (x86)\arcgis\desktop10.6\ArcToolbox\Toolboxes\Data Management Tools.tbx\Append" Date="20200226" Time="105635">Append in_memory\ab_poly C:\RESEARCH\NZ\NZ_LIA\ALOS\ablations_ALOS\ablation.shp NO_TEST "Id "Id" true false false 6 Long 0 6 ,First,#,in_memory\ab_poly,Id,-1,-1" #</Process><Process ToolSource="c:\program files (x86)\arcgis\desktop10.6\ArcToolbox\Toolboxes\Data Management Tools.tbx\Append" Date="20200226" Time="105637">Append in_memory\ab_poly C:\RESEARCH\NZ\NZ_LIA\ALOS\ablations_ALOS\ablation.shp NO_TEST "Id "Id" true false false 6 Long 0 6 ,First,#,in_memory\ab_poly,Id,-1,-1" #</Process><Process ToolSource="c:\program files (x86)\arcgis\desktop10.6\ArcToolbox\Toolboxes\Data Management Tools.tbx\Append" Date="20200226" Time="105638">Append in_memory\ab_poly C:\RESEARCH\NZ\NZ_LIA\ALOS\ablations_ALOS\ablation.shp NO_TEST "Id "Id" true false false 6 Long 0 6 ,First,#,in_memory\ab_poly,Id,-1,-1" #</Process><Process ToolSource="c:\program files (x86)\arcgis\desktop10.6\ArcToolbox\Toolboxes\Data Management Tools.tbx\Append" Date="20200226" Time="105639">Append in_memory\ab_poly C:\RESEARCH\NZ\NZ_LIA\ALOS\ablations_ALOS\ablation.shp NO_TEST "Id "Id" true false false 6 Long 0 6 ,First,#,in_memory\ab_poly,Id,-1,-1" #</Process><Process ToolSource="c:\program files (x86)\arcgis\desktop10.6\ArcToolbox\Toolboxes\Data Management Tools.tbx\Append" Date="20200226" Time="105640">Append in_memory\ab_poly C:\RESEARCH\NZ\NZ_LIA\ALOS\ablations_ALOS\ablation.shp NO_TEST "Id "Id" true false false 6 Long 0 6 ,First,#,in_memory\ab_poly,Id,-1,-1" #</Process><Process ToolSource="c:\program files (x86)\arcgis\desktop10.6\ArcToolbox\Toolboxes\Data Management Tools.tbx\Append" Date="20200226" Time="105642">Append in_memory\ab_poly C:\RESEARCH\NZ\NZ_LIA\ALOS\ablations_ALOS\ablation.shp NO_TEST "Id "Id" true false false 6 Long 0 6 ,First,#,in_memory\ab_poly,Id,-1,-1" #</Process><Process ToolSource="c:\program files (x86)\arcgis\desktop10.6\ArcToolbox\Toolboxes\Data Management Tools.tbx\Append" Date="20200226" Time="105643">Append in_memory\ab_poly C:\RESEARCH\NZ\NZ_LIA\ALOS\ablations_ALOS\ablation.shp NO_TEST "Id "Id" true false false 6 Long 0 6 ,First,#,in_memory\ab_poly,Id,-1,-1" #</Process><Process ToolSource="c:\program files (x86)\arcgis\desktop10.6\ArcToolbox\Toolboxes\Data Management Tools.tbx\Append" Date="20200226" Time="105643">Append in_memory\ab_poly C:\RESEARCH\NZ\NZ_LIA\ALOS\ablations_ALOS\ablation.shp NO_TEST "Id "Id" true false false 6 Long 0 6 ,First,#,in_memory\ab_poly,Id,-1,-1" #</Process><Process ToolSource="c:\program files (x86)\arcgis\desktop10.6\ArcToolbox\Toolboxes\Data Management Tools.tbx\Append" Date="20200226" Time="105644">Append in_memory\ab_poly C:\RESEARCH\NZ\NZ_LIA\ALOS\ablations_ALOS\ablation.shp NO_TEST "Id "Id" true false false 6 Long 0 6 ,First,#,in_memory\ab_poly,Id,-1,-1" #</Process><Process ToolSource="c:\program files (x86)\arcgis\desktop10.6\ArcToolbox\Toolboxes\Data Management Tools.tbx\Append" Date="20200226" Time="105645">Append in_memory\ab_poly C:\RESEARCH\NZ\NZ_LIA\ALOS\ablations_ALOS\ablation.shp NO_TEST "Id "Id" true false false 6 Long 0 6 ,First,#,in_memory\ab_poly,Id,-1,-1" #</Process><Process ToolSource="c:\program files (x86)\arcgis\desktop10.6\ArcToolbox\Toolboxes\Data Management Tools.tbx\Append" Date="20200226" Time="105646">Append in_memory\ab_poly C:\RESEARCH\NZ\NZ_LIA\ALOS\ablations_ALOS\ablation.shp NO_TEST "Id "Id" true false false 6 Long 0 6 ,First,#,in_memory\ab_poly,Id,-1,-1" #</Process><Process ToolSource="c:\program files (x86)\arcgis\desktop10.6\ArcToolbox\Toolboxes\Data Management Tools.tbx\Append" Date="20200226" Time="105647">Append in_memory\ab_poly C:\RESEARCH\NZ\NZ_LIA\ALOS\ablations_ALOS\ablation.shp NO_TEST "Id "Id" true false false 6 Long 0 6 ,First,#,in_memory\ab_poly,Id,-1,-1" #</Process><Process ToolSource="c:\program files (x86)\arcgis\desktop10.6\ArcToolbox\Toolboxes\Data Management Tools.tbx\Append" Date="20200226" Time="105648">Append in_memory\ab_poly C:\RESEARCH\NZ\NZ_LIA\ALOS\ablations_ALOS\ablation.shp NO_TEST "Id "Id" true false false 6 Long 0 6 ,First,#,in_memory\ab_poly,Id,-1,-1" #</Process><Process ToolSource="c:\program files (x86)\arcgis\desktop10.6\ArcToolbox\Toolboxes\Data Management Tools.tbx\Append" Date="20200226" Time="105649">Append in_memory\ab_poly C:\RESEARCH\NZ\NZ_LIA\ALOS\ablations_ALOS\ablation.shp NO_TEST "Id "Id" true false false 6 Long 0 6 ,First,#,in_memory\ab_poly,Id,-1,-1" #</Process><Process ToolSource="c:\program files (x86)\arcgis\desktop10.6\ArcToolbox\Toolboxes\Data Management Tools.tbx\Append" Date="20200226" Time="105650">Append in_memory\ab_poly C:\RESEARCH\NZ\NZ_LIA\ALOS\ablations_ALOS\ablation.shp NO_TEST "Id "Id" true false false 6 Long 0 6 ,First,#,in_memory\ab_poly,Id,-1,-1" #</Process><Process ToolSource="c:\program files (x86)\arcgis\desktop10.6\ArcToolbox\Toolboxes\Data Management Tools.tbx\Append" Date="20200226" Time="105650">Append in_memory\ab_poly C:\RESEARCH\NZ\NZ_LIA\ALOS\ablations_ALOS\ablation.shp NO_TEST "Id "Id" true false false 6 Long 0 6 ,First,#,in_memory\ab_poly,Id,-1,-1" #</Process><Process ToolSource="c:\program files (x86)\arcgis\desktop10.6\ArcToolbox\Toolboxes\Data Management Tools.tbx\Append" Date="20200226" Time="105651">Append in_memory\ab_poly C:\RESEARCH\NZ\NZ_LIA\ALOS\ablations_ALOS\ablation.shp NO_TEST "Id "Id" true false false 6 Long 0 6 ,First,#,in_memory\ab_poly,Id,-1,-1" #</Process><Process ToolSource="c:\program files (x86)\arcgis\desktop10.6\ArcToolbox\Toolboxes\Data Management Tools.tbx\Append" Date="20200226" Time="105652">Append in_memory\ab_poly C:\RESEARCH\NZ\NZ_LIA\ALOS\ablations_ALOS\ablation.shp NO_TEST "Id "Id" true false false 6 Long 0 6 ,First,#,in_memory\ab_poly,Id,-1,-1" #</Process><Process ToolSource="c:\program files (x86)\arcgis\desktop10.6\ArcToolbox\Toolboxes\Data Management Tools.tbx\Append" Date="20200226" Time="105653">Append in_memory\ab_poly C:\RESEARCH\NZ\NZ_LIA\ALOS\ablations_ALOS\ablation.shp NO_TEST "Id "Id" true false false 6 Long 0 6 ,First,#,in_memory\ab_poly,Id,-1,-1" #</Process><Process ToolSource="c:\program files (x86)\arcgis\desktop10.6\ArcToolbox\Toolboxes\Data Management Tools.tbx\Append" Date="20200226" Time="105654">Append in_memory\ab_poly C:\RESEARCH\NZ\NZ_LIA\ALOS\ablations_ALOS\ablation.shp NO_TEST "Id "Id" true false false 6 Long 0 6 ,First,#,in_memory\ab_poly,Id,-1,-1" #</Process><Process ToolSource="c:\program files (x86)\arcgis\desktop10.6\ArcToolbox\Toolboxes\Data Management Tools.tbx\Append" Date="20200226" Time="105654">Append in_memory\ab_poly C:\RESEARCH\NZ\NZ_LIA\ALOS\ablations_ALOS\ablation.shp NO_TEST "Id "Id" true false false 6 Long 0 6 ,First,#,in_memory\ab_poly,Id,-1,-1" #</Process><Process ToolSource="c:\program files (x86)\arcgis\desktop10.6\ArcToolbox\Toolboxes\Data Management Tools.tbx\Append" Date="20200226" Time="105655">Append in_memory\ab_poly C:\RESEARCH\NZ\NZ_LIA\ALOS\ablations_ALOS\ablation.shp NO_TEST "Id "Id" true false false 6 Long 0 6 ,First,#,in_memory\ab_poly,Id,-1,-1" #</Process><Process ToolSource="c:\program files (x86)\arcgis\desktop10.6\ArcToolbox\Toolboxes\Data Management Tools.tbx\Append" Date="20200226" Time="105656">Append in_memory\ab_poly C:\RESEARCH\NZ\NZ_LIA\ALOS\ablations_ALOS\ablation.shp NO_TEST "Id "Id" true false false 6 Long 0 6 ,First,#,in_memory\ab_poly,Id,-1,-1" #</Process><Process ToolSource="c:\program files (x86)\arcgis\desktop10.6\ArcToolbox\Toolboxes\Data Management Tools.tbx\Append" Date="20200226" Time="105657">Append in_memory\ab_poly C:\RESEARCH\NZ\NZ_LIA\ALOS\ablations_ALOS\ablation.shp NO_TEST "Id "Id" true false false 6 Long 0 6 ,First,#,in_memory\ab_poly,Id,-1,-1" #</Process><Process ToolSource="c:\program files (x86)\arcgis\desktop10.6\ArcToolbox\Toolboxes\Data Management Tools.tbx\Append" Date="20200226" Time="105658">Append in_memory\ab_poly C:\RESEARCH\NZ\NZ_LIA\ALOS\ablations_ALOS\ablation.shp NO_TEST "Id "Id" true false false 6 Long 0 6 ,First,#,in_memory\ab_poly,Id,-1,-1" #</Process><Process ToolSource="c:\program files (x86)\arcgis\desktop10.6\ArcToolbox\Toolboxes\Data Management Tools.tbx\Append" Date="20200226" Time="105659">Append in_memory\ab_poly C:\RESEARCH\NZ\NZ_LIA\ALOS\ablations_ALOS\ablation.shp NO_TEST "Id "Id" true false false 6 Long 0 6 ,First,#,in_memory\ab_poly,Id,-1,-1" #</Process><Process ToolSource="c:\program files (x86)\arcgis\desktop10.6\ArcToolbox\Toolboxes\Data Management Tools.tbx\Append" Date="20200226" Time="105700">Append in_memory\ab_poly C:\RESEARCH\NZ\NZ_LIA\ALOS\ablations_ALOS\ablation.shp NO_TEST "Id "Id" true false false 6 Long 0 6 ,First,#,in_memory\ab_poly,Id,-1,-1" #</Process><Process ToolSource="c:\program files (x86)\arcgis\desktop10.6\ArcToolbox\Toolboxes\Data Management Tools.tbx\Append" Date="20200226" Time="105701">Append in_memory\ab_poly C:\RESEARCH\NZ\NZ_LIA\ALOS\ablations_ALOS\ablation.shp NO_TEST "Id "Id" true false false 6 Long 0 6 ,First,#,in_memory\ab_poly,Id,-1,-1" #</Process><Process ToolSource="c:\program files (x86)\arcgis\desktop10.6\ArcToolbox\Toolboxes\Data Management Tools.tbx\Append" Date="20200226" Time="105702">Append in_memory\ab_poly C:\RESEARCH\NZ\NZ_LIA\ALOS\ablations_ALOS\ablation.shp NO_TEST "Id "Id" true false false 6 Long 0 6 ,First,#,in_memory\ab_poly,Id,-1,-1" #</Process><Process ToolSource="c:\program files (x86)\arcgis\desktop10.6\ArcToolbox\Toolboxes\Data Management Tools.tbx\Append" Date="20200226" Time="105703">Append in_memory\ab_poly C:\RESEARCH\NZ\NZ_LIA\ALOS\ablations_ALOS\ablation.shp NO_TEST "Id "Id" true false false 6 Long 0 6 ,First,#,in_memory\ab_poly,Id,-1,-1" #</Process><Process ToolSource="c:\program files (x86)\arcgis\desktop10.6\ArcToolbox\Toolboxes\Data Management Tools.tbx\Append" Date="20200226" Time="105704">Append in_memory\ab_poly C:\RESEARCH\NZ\NZ_LIA\ALOS\ablations_ALOS\ablation.shp NO_TEST "Id "Id" true false false 6 Long 0 6 ,First,#,in_memory\ab_poly,Id,-1,-1" #</Process><Process ToolSource="c:\program files (x86)\arcgis\desktop10.6\ArcToolbox\Toolboxes\Data Management Tools.tbx\Append" Date="20200226" Time="105704">Append in_memory\ab_poly C:\RESEARCH\NZ\NZ_LIA\ALOS\ablations_ALOS\ablation.shp NO_TEST "Id "Id" true false false 6 Long 0 6 ,First,#,in_memory\ab_poly,Id,-1,-1" #</Process><Process ToolSource="c:\program files (x86)\arcgis\desktop10.6\ArcToolbox\Toolboxes\Data Management Tools.tbx\Append" Date="20200226" Time="105706">Append in_memory\ab_poly C:\RESEARCH\NZ\NZ_LIA\ALOS\ablations_ALOS\ablation.shp NO_TEST "Id "Id" true false false 6 Long 0 6 ,First,#,in_memory\ab_poly,Id,-1,-1" #</Process><Process ToolSource="c:\program files (x86)\arcgis\desktop10.6\ArcToolbox\Toolboxes\Data Management Tools.tbx\Append" Date="20200226" Time="105706">Append in_memory\ab_poly C:\RESEARCH\NZ\NZ_LIA\ALOS\ablations_ALOS\ablation.shp NO_TEST "Id "Id" true false false 6 Long 0 6 ,First,#,in_memory\ab_poly,Id,-1,-1" #</Process><Process ToolSource="c:\program files (x86)\arcgis\desktop10.6\ArcToolbox\Toolboxes\Data Management Tools.tbx\Append" Date="20200226" Time="105707">Append in_memory\ab_poly C:\RESEARCH\NZ\NZ_LIA\ALOS\ablations_ALOS\ablation.shp NO_TEST "Id "Id" true false false 6 Long 0 6 ,First,#,in_memory\ab_poly,Id,-1,-1" #</Process><Process ToolSource="c:\program files (x86)\arcgis\desktop10.6\ArcToolbox\Toolboxes\Data Management Tools.tbx\Append" Date="20200226" Time="105708">Append in_memory\ab_poly C:\RESEARCH\NZ\NZ_LIA\ALOS\ablations_ALOS\ablation.shp NO_TEST "Id "Id" true false false 6 Long 0 6 ,First,#,in_memory\ab_poly,Id,-1,-1" #</Process><Process ToolSource="c:\program files (x86)\arcgis\desktop10.6\ArcToolbox\Toolboxes\Data Management Tools.tbx\Append" Date="20200226" Time="105709">Append in_memory\ab_poly C:\RESEARCH\NZ\NZ_LIA\ALOS\ablations_ALOS\ablation.shp NO_TEST "Id "Id" true false false 6 Long 0 6 ,First,#,in_memory\ab_poly,Id,-1,-1" #</Process><Process ToolSource="c:\program files (x86)\arcgis\desktop10.6\ArcToolbox\Toolboxes\Data Management Tools.tbx\Append" Date="20200226" Time="105710">Append in_memory\ab_poly C:\RESEARCH\NZ\NZ_LIA\ALOS\ablations_ALOS\ablation.shp NO_TEST "Id "Id" true false false 6 Long 0 6 ,First,#,in_memory\ab_poly,Id,-1,-1" #</Process><Process ToolSource="c:\program files (x86)\arcgis\desktop10.6\ArcToolbox\Toolboxes\Data Management Tools.tbx\Append" Date="20200226" Time="105711">Append in_memory\ab_poly C:\RESEARCH\NZ\NZ_LIA\ALOS\ablations_ALOS\ablation.shp NO_TEST "Id "Id" true false false 6 Long 0 6 ,First,#,in_memory\ab_poly,Id,-1,-1" #</Process><Process ToolSource="c:\program files (x86)\arcgis\desktop10.6\ArcToolbox\Toolboxes\Data Management Tools.tbx\Append" Date="20200226" Time="105711">Append in_memory\ab_poly C:\RESEARCH\NZ\NZ_LIA\ALOS\ablations_ALOS\ablation.shp NO_TEST "Id "Id" true false false 6 Long 0 6 ,First,#,in_memory\ab_poly,Id,-1,-1" #</Process><Process ToolSource="c:\program files (x86)\arcgis\desktop10.6\ArcToolbox\Toolboxes\Data Management Tools.tbx\Append" Date="20200226" Time="105712">Append in_memory\ab_poly C:\RESEARCH\NZ\NZ_LIA\ALOS\ablations_ALOS\ablation.shp NO_TEST "Id "Id" true false false 6 Long 0 6 ,First,#,in_memory\ab_poly,Id,-1,-1" #</Process><Process ToolSource="c:\program files (x86)\arcgis\desktop10.6\ArcToolbox\Toolboxes\Data Management Tools.tbx\Append" Date="20200226" Time="105713">Append in_memory\ab_poly C:\RESEARCH\NZ\NZ_LIA\ALOS\ablations_ALOS\ablation.shp NO_TEST "Id "Id" true false false 6 Long 0 6 ,First,#,in_memory\ab_poly,Id,-1,-1" #</Process><Process ToolSource="c:\program files (x86)\arcgis\desktop10.6\ArcToolbox\Toolboxes\Data Management Tools.tbx\Append" Date="20200226" Time="105714">Append in_memory\ab_poly C:\RESEARCH\NZ\NZ_LIA\ALOS\ablations_ALOS\ablation.shp NO_TEST "Id "Id" true false false 6 Long 0 6 ,First,#,in_memory\ab_poly,Id,-1,-1" #</Process><Process ToolSource="c:\program files (x86)\arcgis\desktop10.6\ArcToolbox\Toolboxes\Data Management Tools.tbx\Append" Date="20200226" Time="105715">Append in_memory\ab_poly C:\RESEARCH\NZ\NZ_LIA\ALOS\ablations_ALOS\ablation.shp NO_TEST "Id "Id" true false false 6 Long 0 6 ,First,#,in_memory\ab_poly,Id,-1,-1" #</Process><Process ToolSource="c:\program files (x86)\arcgis\desktop10.6\ArcToolbox\Toolboxes\Data Management Tools.tbx\Append" Date="20200226" Time="105715">Append in_memory\ab_poly C:\RESEARCH\NZ\NZ_LIA\ALOS\ablations_ALOS\ablation.shp NO_TEST "Id "Id" true false false 6 Long 0 6 ,First,#,in_memory\ab_poly,Id,-1,-1" #</Process><Process ToolSource="c:\program files (x86)\arcgis\desktop10.6\ArcToolbox\Toolboxes\Data Management Tools.tbx\Append" Date="20200226" Time="105716">Append in_memory\ab_poly C:\RESEARCH\NZ\NZ_LIA\ALOS\ablations_ALOS\ablation.shp NO_TEST "Id "Id" true false false 6 Long 0 6 ,First,#,in_memory\ab_poly,Id,-1,-1" #</Process><Process ToolSource="c:\program files (x86)\arcgis\desktop10.6\ArcToolbox\Toolboxes\Data Management Tools.tbx\Append" Date="20200226" Time="105717">Append in_memory\ab_poly C:\RESEARCH\NZ\NZ_LIA\ALOS\ablations_ALOS\ablation.shp NO_TEST "Id "Id" true false false 6 Long 0 6 ,First,#,in_memory\ab_poly,Id,-1,-1" #</Process><Process ToolSource="c:\program files (x86)\arcgis\desktop10.6\ArcToolbox\Toolboxes\Data Management Tools.tbx\Append" Date="20200226" Time="105718">Append in_memory\ab_poly C:\RESEARCH\NZ\NZ_LIA\ALOS\ablations_ALOS\ablation.shp NO_TEST "Id "Id" true false false 6 Long 0 6 ,First,#,in_memory\ab_poly,Id,-1,-1" #</Process><Process ToolSource="c:\program files (x86)\arcgis\desktop10.6\ArcToolbox\Toolboxes\Data Management Tools.tbx\Append" Date="20200226" Time="105719">Append in_memory\ab_poly C:\RESEARCH\NZ\NZ_LIA\ALOS\ablations_ALOS\ablation.shp NO_TEST "Id "Id" true false false 6 Long 0 6 ,First,#,in_memory\ab_poly,Id,-1,-1" #</Process><Process ToolSource="c:\program files (x86)\arcgis\desktop10.6\ArcToolbox\Toolboxes\Data Management Tools.tbx\Append" Date="20200226" Time="105720">Append in_memory\ab_poly C:\RESEARCH\NZ\NZ_LIA\ALOS\ablations_ALOS\ablation.shp NO_TEST "Id "Id" true false false 6 Long 0 6 ,First,#,in_memory\ab_poly,Id,-1,-1" #</Process><Process ToolSource="c:\program files (x86)\arcgis\desktop10.6\ArcToolbox\Toolboxes\Data Management Tools.tbx\Append" Date="20200226" Time="105721">Append in_memory\ab_poly C:\RESEARCH\NZ\NZ_LIA\ALOS\ablations_ALOS\ablation.shp NO_TEST "Id "Id" true false false 6 Long 0 6 ,First,#,in_memory\ab_poly,Id,-1,-1" #</Process><Process ToolSource="c:\program files (x86)\arcgis\desktop10.6\ArcToolbox\Toolboxes\Data Management Tools.tbx\Append" Date="20200226" Time="105723">Append in_memory\ab_poly C:\RESEARCH\NZ\NZ_LIA\ALOS\ablations_ALOS\ablation.shp NO_TEST "Id "Id" true false false 6 Long 0 6 ,First,#,in_memory\ab_poly,Id,-1,-1" #</Process><Process ToolSource="c:\program files (x86)\arcgis\desktop10.6\ArcToolbox\Toolboxes\Data Management Tools.tbx\Append" Date="20200226" Time="105724">Append in_memory\ab_poly C:\RESEARCH\NZ\NZ_LIA\ALOS\ablations_ALOS\ablation.shp NO_TEST "Id "Id" true false false 6 Long 0 6 ,First,#,in_memory\ab_poly,Id,-1,-1" #</Process><Process ToolSource="c:\program files (x86)\arcgis\desktop10.6\ArcToolbox\Toolboxes\Data Management Tools.tbx\Append" Date="20200226" Time="105725">Append in_memory\ab_poly C:\RESEARCH\NZ\NZ_LIA\ALOS\ablations_ALOS\ablation.shp NO_TEST "Id "Id" true false false 6 Long 0 6 ,First,#,in_memory\ab_poly,Id,-1,-1" #</Process><Process ToolSource="c:\program files (x86)\arcgis\desktop10.6\ArcToolbox\Toolboxes\Data Management Tools.tbx\Append" Date="20200226" Time="105726">Append in_memory\ab_poly C:\RESEARCH\NZ\NZ_LIA\ALOS\ablations_ALOS\ablation.shp NO_TEST "Id "Id" true false false 6 Long 0 6 ,First,#,in_memory\ab_poly,Id,-1,-1" #</Process><Process ToolSource="c:\program files (x86)\arcgis\desktop10.6\ArcToolbox\Toolboxes\Data Management Tools.tbx\Append" Date="20200226" Time="105727">Append in_memory\ab_poly C:\RESEARCH\NZ\NZ_LIA\ALOS\ablations_ALOS\ablation.shp NO_TEST "Id "Id" true false false 6 Long 0 6 ,First,#,in_memory\ab_poly,Id,-1,-1" #</Process><Process ToolSource="c:\program files (x86)\arcgis\desktop10.6\ArcToolbox\Toolboxes\Data Management Tools.tbx\Append" Date="20200226" Time="105728">Append in_memory\ab_poly C:\RESEARCH\NZ\NZ_LIA\ALOS\ablations_ALOS\ablation.shp NO_TEST "Id "Id" true false false 6 Long 0 6 ,First,#,in_memory\ab_poly,Id,-1,-1" #</Process><Process ToolSource="c:\program files (x86)\arcgis\desktop10.6\ArcToolbox\Toolboxes\Data Management Tools.tbx\Append" Date="20200226" Time="105729">Append in_memory\ab_poly C:\RESEARCH\NZ\NZ_LIA\ALOS\ablations_ALOS\ablation.shp NO_TEST "Id "Id" true false false 6 Long 0 6 ,First,#,in_memory\ab_poly,Id,-1,-1" #</Process><Process ToolSource="c:\program files (x86)\arcgis\desktop10.6\ArcToolbox\Toolboxes\Data Management Tools.tbx\Append" Date="20200226" Time="105730">Append in_memory\ab_poly C:\RESEARCH\NZ\NZ_LIA\ALOS\ablations_ALOS\ablation.shp NO_TEST "Id "Id" true false false 6 Long 0 6 ,First,#,in_memory\ab_poly,Id,-1,-1" #</Process><Process ToolSource="c:\program files (x86)\arcgis\desktop10.6\ArcToolbox\Toolboxes\Data Management Tools.tbx\Append" Date="20200226" Time="105731">Append in_memory\ab_poly C:\RESEARCH\NZ\NZ_LIA\ALOS\ablations_ALOS\ablation.shp NO_TEST "Id "Id" true false false 6 Long 0 6 ,First,#,in_memory\ab_poly,Id,-1,-1" #</Process><Process ToolSource="c:\program files (x86)\arcgis\desktop10.6\ArcToolbox\Toolboxes\Data Management Tools.tbx\Append" Date="20200226" Time="105732">Append in_memory\ab_poly C:\RESEARCH\NZ\NZ_LIA\ALOS\ablations_ALOS\ablation.shp NO_TEST "Id "Id" true false false 6 Long 0 6 ,First,#,in_memory\ab_poly,Id,-1,-1" #</Process><Process ToolSource="c:\program files (x86)\arcgis\desktop10.6\ArcToolbox\Toolboxes\Data Management Tools.tbx\Append" Date="20200226" Time="105733">Append in_memory\ab_poly C:\RESEARCH\NZ\NZ_LIA\ALOS\ablations_ALOS\ablation.shp NO_TEST "Id "Id" true false false 6 Long 0 6 ,First,#,in_memory\ab_poly,Id,-1,-1" #</Process><Process ToolSource="c:\program files (x86)\arcgis\desktop10.6\ArcToolbox\Toolboxes\Data Management Tools.tbx\Append" Date="20200226" Time="105734">Append in_memory\ab_poly C:\RESEARCH\NZ\NZ_LIA\ALOS\ablations_ALOS\ablation.shp NO_TEST "Id "Id" true false false 6 Long 0 6 ,First,#,in_memory\ab_poly,Id,-1,-1" #</Process><Process ToolSource="c:\program files (x86)\arcgis\desktop10.6\ArcToolbox\Toolboxes\Data Management Tools.tbx\Append" Date="20200226" Time="105734">Append in_memory\ab_poly C:\RESEARCH\NZ\NZ_LIA\ALOS\ablations_ALOS\ablation.shp NO_TEST "Id "Id" true false false 6 Long 0 6 ,First,#,in_memory\ab_poly,Id,-1,-1" #</Process><Process ToolSource="c:\program files (x86)\arcgis\desktop10.6\ArcToolbox\Toolboxes\Data Management Tools.tbx\Append" Date="20200226" Time="105735">Append in_memory\ab_poly C:\RESEARCH\NZ\NZ_LIA\ALOS\ablations_ALOS\ablation.shp NO_TEST "Id "Id" true false false 6 Long 0 6 ,First,#,in_memory\ab_poly,Id,-1,-1" #</Process><Process ToolSource="c:\program files (x86)\arcgis\desktop10.6\ArcToolbox\Toolboxes\Data Management Tools.tbx\Append" Date="20200226" Time="105736">Append in_memory\ab_poly C:\RESEARCH\NZ\NZ_LIA\ALOS\ablations_ALOS\ablation.shp NO_TEST "Id "Id" true false false 6 Long 0 6 ,First,#,in_memory\ab_poly,Id,-1,-1" #</Process><Process ToolSource="c:\program files (x86)\arcgis\desktop10.6\ArcToolbox\Toolboxes\Data Management Tools.tbx\Append" Date="20200226" Time="105737">Append in_memory\ab_poly C:\RESEARCH\NZ\NZ_LIA\ALOS\ablations_ALOS\ablation.shp NO_TEST "Id "Id" true false false 6 Long 0 6 ,First,#,in_memory\ab_poly,Id,-1,-1" #</Process><Process ToolSource="c:\program files (x86)\arcgis\desktop10.6\ArcToolbox\Toolboxes\Data Management Tools.tbx\Append" Date="20200226" Time="105739">Append in_memory\ab_poly C:\RESEARCH\NZ\NZ_LIA\ALOS\ablations_ALOS\ablation.shp NO_TEST "Id "Id" true false false 6 Long 0 6 ,First,#,in_memory\ab_poly,Id,-1,-1" #</Process><Process ToolSource="c:\program files (x86)\arcgis\desktop10.6\ArcToolbox\Toolboxes\Data Management Tools.tbx\Append" Date="20200226" Time="105739">Append in_memory\ab_poly C:\RESEARCH\NZ\NZ_LIA\ALOS\ablations_ALOS\ablation.shp NO_TEST "Id "Id" true false false 6 Long 0 6 ,First,#,in_memory\ab_poly,Id,-1,-1" #</Process><Process ToolSource="c:\program files (x86)\arcgis\desktop10.6\ArcToolbox\Toolboxes\Data Management Tools.tbx\Append" Date="20200226" Time="105740">Append in_memory\ab_poly C:\RESEARCH\NZ\NZ_LIA\ALOS\ablations_ALOS\ablation.shp NO_TEST "Id "Id" true false false 6 Long 0 6 ,First,#,in_memory\ab_poly,Id,-1,-1" #</Process><Process ToolSource="c:\program files (x86)\arcgis\desktop10.6\ArcToolbox\Toolboxes\Data Management Tools.tbx\Append" Date="20200226" Time="105741">Append in_memory\ab_poly C:\RESEARCH\NZ\NZ_LIA\ALOS\ablations_ALOS\ablation.shp NO_TEST "Id "Id" true false false 6 Long 0 6 ,First,#,in_memory\ab_poly,Id,-1,-1" #</Process><Process ToolSource="c:\program files (x86)\arcgis\desktop10.6\ArcToolbox\Toolboxes\Data Management Tools.tbx\Append" Date="20200226" Time="105742">Append in_memory\ab_poly C:\RESEARCH\NZ\NZ_LIA\ALOS\ablations_ALOS\ablation.shp NO_TEST "Id "Id" true false false 6 Long 0 6 ,First,#,in_memory\ab_poly,Id,-1,-1" #</Process><Process ToolSource="c:\program files (x86)\arcgis\desktop10.6\ArcToolbox\Toolboxes\Data Management Tools.tbx\Append" Date="20200226" Time="105743">Append in_memory\ab_poly C:\RESEARCH\NZ\NZ_LIA\ALOS\ablations_ALOS\ablation.shp NO_TEST "Id "Id" true false false 6 Long 0 6 ,First,#,in_memory\ab_poly,Id,-1,-1" #</Process><Process ToolSource="c:\program files (x86)\arcgis\desktop10.6\ArcToolbox\Toolboxes\Data Management Tools.tbx\Append" Date="20200226" Time="105744">Append in_memory\ab_poly C:\RESEARCH\NZ\NZ_LIA\ALOS\ablations_ALOS\ablation.shp NO_TEST "Id "Id" true false false 6 Long 0 6 ,First,#,in_memory\ab_poly,Id,-1,-1" #</Process><Process ToolSource="c:\program files (x86)\arcgis\desktop10.6\ArcToolbox\Toolboxes\Data Management Tools.tbx\Append" Date="20200226" Time="105745">Append in_memory\ab_poly C:\RESEARCH\NZ\NZ_LIA\ALOS\ablations_ALOS\ablation.shp NO_TEST "Id "Id" true false false 6 Long 0 6 ,First,#,in_memory\ab_poly,Id,-1,-1" #</Process><Process ToolSource="c:\program files (x86)\arcgis\desktop10.6\ArcToolbox\Toolboxes\Data Management Tools.tbx\Append" Date="20200226" Time="105746">Append in_memory\ab_poly C:\RESEARCH\NZ\NZ_LIA\ALOS\ablations_ALOS\ablation.shp NO_TEST "Id "Id" true false false 6 Long 0 6 ,First,#,in_memory\ab_poly,Id,-1,-1" #</Process><Process ToolSource="c:\program files (x86)\arcgis\desktop10.6\ArcToolbox\Toolboxes\Data Management Tools.tbx\Append" Date="20200226" Time="105746">Append in_memory\ab_poly C:\RESEARCH\NZ\NZ_LIA\ALOS\ablations_ALOS\ablation.shp NO_TEST "Id "Id" true false false 6 Long 0 6 ,First,#,in_memory\ab_poly,Id,-1,-1" #</Process><Process ToolSource="c:\program files (x86)\arcgis\desktop10.6\ArcToolbox\Toolboxes\Data Management Tools.tbx\Append" Date="20200226" Time="105747">Append in_memory\ab_poly C:\RESEARCH\NZ\NZ_LIA\ALOS\ablations_ALOS\ablation.shp NO_TEST "Id "Id" true false false 6 Long 0 6 ,First,#,in_memory\ab_poly,Id,-1,-1" #</Process><Process ToolSource="c:\program files (x86)\arcgis\desktop10.6\ArcToolbox\Toolboxes\Data Management Tools.tbx\Append" Date="20200226" Time="105748">Append in_memory\ab_poly C:\RESEARCH\NZ\NZ_LIA\ALOS\ablations_ALOS\ablation.shp NO_TEST "Id "Id" true false false 6 Long 0 6 ,First,#,in_memory\ab_poly,Id,-1,-1" #</Process><Process ToolSource="c:\program files (x86)\arcgis\desktop10.6\ArcToolbox\Toolboxes\Data Management Tools.tbx\Append" Date="20200226" Time="105749">Append in_memory\ab_poly C:\RESEARCH\NZ\NZ_LIA\ALOS\ablations_ALOS\ablation.shp NO_TEST "Id "Id" true false false 6 Long 0 6 ,First,#,in_memory\ab_poly,Id,-1,-1" #</Process><Process ToolSource="c:\program files (x86)\arcgis\desktop10.6\ArcToolbox\Toolboxes\Data Management Tools.tbx\Append" Date="20200226" Time="105751">Append in_memory\ab_poly C:\RESEARCH\NZ\NZ_LIA\ALOS\ablations_ALOS\ablation.shp NO_TEST "Id "Id" true false false 6 Long 0 6 ,First,#,in_memory\ab_poly,Id,-1,-1" #</Process><Process ToolSource="c:\program files (x86)\arcgis\desktop10.6\ArcToolbox\Toolboxes\Data Management Tools.tbx\Append" Date="20200226" Time="105755">Append in_memory\ab_poly C:\RESEARCH\NZ\NZ_LIA\ALOS\ablations_ALOS\ablation.shp NO_TEST "Id "Id" true false false 6 Long 0 6 ,First,#,in_memory\ab_poly,Id,-1,-1" #</Process></lineage></DataProperties></Esri></metadata>
