# Supplementary material for: Ice thickness and volume changes across the Southern Alps, New Zealand, from the little ice age to present
Source: Sci Rep. 2020 Aug 7;10:13392. doi: 10.1038/s41598-020-70276-8 (PMC7415160; doi:10.1038/s41598-020-70276-8)
Supplement: Supplementary file 2 — Dataset S1. [file 41598_2020_70276_MOESM2_ESM.zip › 41598_2020_70276_MOESM2_ESM/Glaciers_RGI.shp.xml]

<?xml version="1.0" encoding="UTF-8"?>
<metadata xml:lang="en"><Esri><CreaDate>20200108</CreaDate><CreaTime>15464100</CreaTime><ArcGISFormat>1.0</ArcGISFormat><SyncOnce>TRUE</SyncOnce><DataProperties><lineage><Process ToolSource="c:\arcgis1041\desktop10.4\ArcToolbox\Toolboxes\Data Management Tools.tbx\Project" Date="20190930" Time="163838">Project E:\DEMs\NZ\glims_download_97157\glims_polygons.shp E:\DEMs\NZ\NZshapefiles\glaciers_GLIMS_NZTM.shp PROJCS['NZGD_2000_New_Zealand_Transverse_Mercator',GEOGCS['GCS_NZGD_2000',DATUM['D_NZGD_2000',SPHEROID['GRS_1980',6378137.0,298.257222101]],PRIMEM['Greenwich',0.0],UNIT['Degree',0.0174532925199433]],PROJECTION['Transverse_Mercator'],PARAMETER['False_Easting',1600000.0],PARAMETER['False_Northing',10000000.0],PARAMETER['Central_Meridian',173.0],PARAMETER['Scale_Factor',0.9996],PARAMETER['Latitude_Of_Origin',0.0],UNIT['Meter',1.0]] NZGD_2000_To_WGS_1984_1 GEOGCS['GCS_WGS_1984',DATUM['D_WGS_1984',SPHEROID['WGS_1984',6378137.0,298.257223563]],PRIMEM['Greenwich',0.0],UNIT['Degree',0.0174532925199433]] NO_PRESERVE_SHAPE # NO_VERTICAL</Process></lineage></DataProperties></Esri></metadata>
