# Supplementary material for: Ice thickness and volume changes across the Southern Alps, New Zealand, from the little ice age to present
Source: Sci Rep. 2020 Aug 7;10:13392. doi: 10.1038/s41598-020-70276-8 (PMC7415160; doi:10.1038/s41598-020-70276-8)
Supplement: Supplementary file 3 — Dataset S2. [file 41598_2020_70276_MOESM3_ESM.zip]

Archive with 13 entries (12 files):
- 41598_2020_70276_MOESM3_ESM/
- 41598_2020_70276_MOESM3_ESM/LIA_surface.tfw
- 41598_2020_70276_MOESM3_ESM/LIA_surface.tif
- 41598_2020_70276_MOESM3_ESM/LIA_surface.tif.aux.xml
- 41598_2020_70276_MOESM3_ESM/LIA_surface.tif.xml
- 41598_2020_70276_MOESM3_ESM/thk_VAscaling.tfw
- 41598_2020_70276_MOESM3_ESM/thk_VAscaling.tif
- 41598_2020_70276_MOESM3_ESM/thk_VAscaling.tif.aux.xml
- 41598_2020_70276_MOESM3_ESM/thk_VAscaling.tif.ovr
- 41598_2020_70276_MOESM3_ESM/thk_VOLTA.tfw
- 41598_2020_70276_MOESM3_ESM/thk_VOLTA.tif
- 41598_2020_70276_MOESM3_ESM/thk_VOLTA.tif.aux.xml
- 41598_2020_70276_MOESM3_ESM/thk_VOLTA.tif.ovr
