# Supplementary material for: Ice thickness and volume changes across the Southern Alps, New Zealand, from the little ice age to present
Source: Sci Rep. 2020 Aug 7;10:13392. doi: 10.1038/s41598-020-70276-8 (PMC7415160; doi:10.1038/s41598-020-70276-8)
Supplement: Supplementary file 3 — Dataset S2. [file 41598_2020_70276_MOESM3_ESM.zip › 41598_2020_70276_MOESM3_ESM/LIA_surface.tif.aux.xml]

<PAMDataset>
  <PAMRasterBand band="1">
    <Histograms>
      <HistItem>
        <HistMin>198.4527587890625</HistMin>
        <HistMax>2595.486328125</HistMax>
        <BucketCount>256</BucketCount>
        <IncludeOutOfRange>1</IncludeOutOfRange>
        <Approximate>0</Approximate>
        <HistCounts>229|248|319|460|565|290|265|253|254|252|276|276|292|302|313|330|348|372|399|432|485|550|584|530|541|562|677|648|672|673|680|772|1021|587|403|585|433|447|434|466|554|760|764|613|530|505|503|502|515|526|541|566|614|716|681|754|1396|3517|2723|2327|2357|2636|2705|3140|3253|3401|3668|3138|3067|3459|4247|3858|3857|4162|4272|4430|4446|4650|5034|6318|6355|4986|4961|5020|5198|5688|7674|7846|7223|7576|7173|6614|6303|6634|6960|7621|8331|8478|9214|9762|11243|12169|12566|13386|14072|15240|13309|11849|11519|12420|13528|13938|16248|12340|12485|13112|14157|15015|14132|13949|15917|15549|14813|16045|18519|15959|16625|15345|17269|18962|17146|18096|19307|24240|34003|20833|21082|24994|27122|23930|26030|21036|24022|20061|22468|24753|20434|20923|23037|23036|23295|17669|16837|18522|24722|20373|22126|14195|13362|10503|10021|12518|10026|7660|7482|10333|13661|9738|4599|4928|4312|4434|3970|3622|3207|3297|3287|4710|3950|3970|2723|2157|2103|2405|1738|1299|1027|1067|1234|1029|951|881|752|660|696|683|745|499|280|269|238|91|49|34|40|37|36|7|0|0|0|0|0|0|0|0|0|0|0|0|0|0|0|0|0|0|0|0|0|0|3|3|4|6|8|11|16|2|0|0|0|1|4|3|7|8|10|11|14|14|20|20|25|25|7|1</HistCounts>
      </HistItem>
    </Histograms>
  </PAMRasterBand>
</PAMDataset>
