# Supplementary material for: Ice thickness and volume changes across the Southern Alps, New Zealand, from the little ice age to present
Source: Sci Rep. 2020 Aug 7;10:13392. doi: 10.1038/s41598-020-70276-8 (PMC7415160; doi:10.1038/s41598-020-70276-8)
Supplement: Supplementary file 3 — Dataset S2. [file 41598_2020_70276_MOESM3_ESM.zip › 41598_2020_70276_MOESM3_ESM/thk_VAscaling.tfw]

20.0000000000
0.0000000000
0.0000000000
-20.0000000000
1172648.1063999999
5355910.6886000000
