# Supplementary material for: Ice thickness and volume changes across the Southern Alps, New Zealand, from the little ice age to present
Source: Sci Rep. 2020 Aug 7;10:13392. doi: 10.1038/s41598-020-70276-8 (PMC7415160; doi:10.1038/s41598-020-70276-8)
Supplement: Supplementary file 3 — Dataset S2. [file 41598_2020_70276_MOESM3_ESM.zip › 41598_2020_70276_MOESM3_ESM/thk_VAscaling.tif.aux.xml]

<PAMDataset>
  <Metadata />
  <Metadata domain="Esri">
    <MDI key="PyramidResamplingType">NEAREST</MDI>
  </Metadata>
  <PAMRasterBand band="1">
    <Histograms>
      <HistItem>
        <HistMin>15.10162943635465</HistMin>
        <HistMax>43.43231969211895</HistMax>
        <BucketCount>256</BucketCount>
        <IncludeOutOfRange>1</IncludeOutOfRange>
        <Approximate>0</Approximate>
        <HistCounts>408|480|199|481|666|341|578|466|863|618|589|555|578|901|762|1106|830|1222|756|503|597|1054|989|743|734|1582|1319|1909|1555|1161|1659|1862|1501|1851|2037|2014|1742|1893|1535|2535|2052|3156|2562|2764|2315|2197|1992|2247|3248|2215|2474|2880|2512|2639|3485|2548|2628|2679|2514|2910|2237|2318|3005|3346|3122|4465|3521|3197|2660|3801|3445|3166|4465|4441|3710|3615|3814|2849|2361|5539|3439|3285|3164|4231|3863|3959|3628|4342|5335|3604|4375|4693|2369|3167|4748|4039|4401|4322|4014|5447|2770|4874|3131|4995|4786|5193|5891|3163|4825|3259|3700|3760|5868|4194|4987|6223|5206|4520|4213|2336|4346|3671|9886|5018|6324|4316|3516|5350|7207|6514|7044|7132|8699|7392|2976|8078|7257|7844|3692|9206|5482|4998|6820|4630|2907|4206|3648|4293|4986|4446|5768|6533|6642|7390|8849|5548|5586|4997|2874|5904|4490|5309|756|7019|6300|6436|10555|9855|7565|5109|10310|8738|7054|4457|7288|3697|6535|6618|6732|6786|6909|4047|4102|4132|12529|9498|7518|10861|6653|4493|3412|4592|5834|8289|6839|9666|7348|1252|6319|5093|7766|7826|9233|6707|4094|11029|6928|4234|4300|0|4399|7474|6035|9103|1534|3107|4702|8008|8092|13103|13321|13389|3422|5198|1753|5266|3574|9036|5539|7407|5645|5728|3828|5870|13747|3977|6048|0|6149|2076|6347|4257|6433|8774|11018|4471|2275|9174|9279|7017|2351|4786|4831|0|2416|2486</HistCounts>
      </HistItem>
    </Histograms>
    <Metadata>
      <MDI key="RepresentationType">ATHEMATIC</MDI>
      <MDI key="STATISTICS_COVARIANCES">46.50415520074827</MDI>
      <MDI key="STATISTICS_MAXIMUM">43.432319692119</MDI>
      <MDI key="STATISTICS_MEAN">32.393693684111</MDI>
      <MDI key="STATISTICS_MINIMUM">15.101629436355</MDI>
      <MDI key="STATISTICS_SKIPFACTORX">1</MDI>
      <MDI key="STATISTICS_SKIPFACTORY">1</MDI>
      <MDI key="STATISTICS_STDDEV">6.8193955157879</MDI>
    </Metadata>
  </PAMRasterBand>
</PAMDataset>
