# Supplementary material for: Ice thickness and volume changes across the Southern Alps, New Zealand, from the little ice age to present
Source: Sci Rep. 2020 Aug 7;10:13392. doi: 10.1038/s41598-020-70276-8 (PMC7415160; doi:10.1038/s41598-020-70276-8)
Supplement: Supplementary file 3 — Dataset S2. [file 41598_2020_70276_MOESM3_ESM.zip › 41598_2020_70276_MOESM3_ESM/thk_VOLTA.tif.aux.xml]

<PAMDataset>
  <Metadata />
  <Metadata domain="Esri">
    <MDI key="PyramidResamplingType">NEAREST</MDI>
  </Metadata>
  <PAMRasterBand band="1">
    <Histograms>
      <HistItem>
        <HistMin>0</HistMin>
        <HistMax>537.4581909179688</HistMax>
        <BucketCount>256</BucketCount>
        <IncludeOutOfRange>1</IncludeOutOfRange>
        <Approximate>0</Approximate>
        <HistCounts>33587|16451|13174|11940|11311|10845|10873|11188|11775|12495|13652|15609|18573|20978|24486|28170|26888|27385|27894|27589|27030|26505|26270|26098|26570|25379|24876|24291|22941|21526|20934|20278|19903|19604|18717|18234|18070|17623|17035|16547|16188|15763|15304|14941|14390|13908|13638|13340|13282|12998|13216|13248|13144|13082|12772|12584|11857|11322|11141|10813|10841|10599|10221|10087|9979|9812|9834|9795|9832|9474|9267|9076|9107|9070|8926|8519|8358|8437|8418|8393|8234|8254|8107|7746|7634|7524|7413|7304|7385|7354|7234|7277|7078|6974|6897|6854|6792|6463|6443|6450|6330|6267|6201|6032|5919|5710|5630|5647|5434|5372|5143|5068|5210|5266|5388|5210|4962|4688|4711|4539|4480|4275|4277|4248|4101|4027|3886|3694|3696|3606|3632|3635|3519|3409|3325|3207|3202|3222|3179|3247|3213|3242|3304|3261|3216|3250|3157|3315|3368|3576|3761|3915|4100|4165|4441|4376|4382|3841|3385|3157|3096|2877|2765|2655|2583|2528|2437|2245|2104|2025|1934|1843|1762|1683|1736|1756|1659|1675|1811|1543|1522|1584|1581|1641|1542|1507|1508|1458|1631|1719|1528|1381|1221|1247|1164|1163|1108|1071|1029|1003|1023|986|952|1008|989|941|1087|1080|1086|1004|1089|1008|975|927|864|910|795|815|770|800|767|726|672|678|657|704|607|517|505|489|504|477|522|476|359|298|219|106|44|35|13|15|17|15|10|11|11|12|12|9|11|8|6|5|5|1</HistCounts>
      </HistItem>
    </Histograms>
    <Metadata>
      <MDI key="RepresentationType">ATHEMATIC</MDI>
      <MDI key="STATISTICS_COVARIANCES">11110.84005749067</MDI>
      <MDI key="STATISTICS_MAXIMUM">537.45819091797</MDI>
      <MDI key="STATISTICS_MEAN">127.82764552511</MDI>
      <MDI key="STATISTICS_MINIMUM">0</MDI>
      <MDI key="STATISTICS_SKIPFACTORX">1</MDI>
      <MDI key="STATISTICS_SKIPFACTORY">1</MDI>
      <MDI key="STATISTICS_STDDEV">105.40796961089</MDI>
    </Metadata>
  </PAMRasterBand>
</PAMDataset>
